# Supplementary material for: Tetra­aqua­bis­{3-carb­oxy-5-[(4-carb­oxy­phen­yl)diazen­yl]benzoato-κO 1}cobalt(II) dihydrate
Source: Acta Crystallogr Sect E Struct Rep Online. 2011 Nov 5;67(Pt 12):m1689. doi: 10.1107/S1600536811045557 (PMC3238615; doi:10.1107/S1600536811045557)
Supplement: Supplementary file 1 [file e-67-m1689-sup1.cif]

##############################################################################
#                                                                            #
# This CIF contains the data in a paper accepted for publication in          #
# Acta Crystallographica Section E. It conforms to the requirements of       #
# Notes for Authors for Acta Crystallographica Section E, and has been       #
# peer reviewed under the auspices of the IUCr Commission on Journals.       #
#                                                                            #
# Full details of the Crystallographic Information File format               #
# are given in the paper "The Crystallographic Information File (CIF):       #
# a New Standard Archive File for Crystallography" by S. R. Hall, F. H.      #
# Allen and I. D. Brown [Acta Cryst. (1991), A47, 655-685].                  #
#                                                                            #
# The current version of the core CIF dictionary is obtainable from          #
# ftp://ftp.iucr.org/pub/cif_core.dic.                                       #
#                                                                            #
# Software is freely available for graphical display of the structure(s)     #
# in this CIF. For information consult the CIF software page                 #
# http://www.iucr.org/resources/cif/software.                                #
#                                                                            #
# This file may be used for bona fide research purposes within the           #
# scientific community so long as proper attribution is given to the journal # 
# article from which it was obtained.                                        #
#                                                                            #
##############################################################################
data_I
_audit_creation_method     SHELXL-97
_chemical_name_systematic
;
Tetraaquabis{3-carboxy-5-[(4-carboxyphenyl)diazenyl]benzoato-
\k<i>O</i>^1^}cobalt(II) dihydrate
;
_chemical_name_common     ?
_chemical_formula_moiety     'C30 H26 Co N4 O16, 2(H2 O)'
_chemical_formula_sum     'C30 H30 Co N4 O18'
_chemical_formula_iupac     '[Co (C15 H9 N2 O6)2 (H2 O)4], 2H2 O'
_chemical_formula_weight     793.51
_chemical_melting_point     ?
_symmetry_cell_setting     monoclinic
_symmetry_space_group_name_H-M     'P 21/c'
_symmetry_space_group_name_hall     '-P 2ybc'
loop_
    _symmetry_equiv_pos_as_xyz
    'x, y, z'
    '-x, y+1/2, -z+1/2'
    '-x, -y, -z'
    'x, -y-1/2, z-1/2'
_cell_length_a     19.347(10)
_cell_length_b     7.105(3)
_cell_length_c     12.379(6)
_cell_angle_alpha     90.00
_cell_angle_beta     103.020(9)
_cell_angle_gamma     90.00
_cell_volume     1657.9(14)
_cell_formula_units_Z     2
_cell_measurement_reflns_used     4430
_cell_measurement_theta_min     3.06
_cell_measurement_theta_max     27.49
_cell_measurement_temperature     296(2)
_cell_special_details     2
_exptl_crystal_description     prism
_exptl_crystal_colour     red
_exptl_crystal_size_max     0.26
_exptl_crystal_size_mid     0.21
_exptl_crystal_size_min     0.18
_exptl_crystal_density_diffrn     1.590
_exptl_crystal_density_meas     ?
_exptl_crystal_density_method     'not measured'
_exptl_crystal_F_000     818
_exptl_absorpt_coefficient_mu     0.608
_exptl_absorpt_correction_type     multi-scan
_exptl_absorpt_process_details     '(SADABS; Sheldrick, 1996)'
_exptl_absorpt_correction_T_min     0.858
_exptl_absorpt_correction_T_max     0.896
_exptl_special_details     ?
_diffrn_ambient_temperature     296(2)
_diffrn_radiation_type     MoK\a
_diffrn_radiation_wavelength     0.71073
_diffrn_radiation_source     'fine-focus sealed tube'
_diffrn_radiation_monochromator     graphite
_diffrn_measurement_device_type     'Bruker APEX CCD'
_diffrn_measurement_method     '\f and \w scans'
_diffrn_detector_area_resol_mean     ?
_diffrn_reflns_number     16990
_diffrn_reflns_av_R_equivalents     0.0547
_diffrn_reflns_av_sigmaI/netI     0.0331
_diffrn_reflns_theta_min     3.06
_diffrn_reflns_theta_max     27.49
_diffrn_reflns_theta_full     27.49
_diffrn_measured_fraction_theta_max     0.997
_diffrn_measured_fraction_theta_full     0.997
_diffrn_reflns_limit_h_min     -25
_diffrn_reflns_limit_h_max     25
_diffrn_reflns_limit_k_min     -9
_diffrn_reflns_limit_k_max     9
_diffrn_reflns_limit_l_min     -16
_diffrn_reflns_limit_l_max     16
_diffrn_standards_number     ?
_diffrn_standards_interval_count     ?
_diffrn_standards_interval_time     ?
_diffrn_standards_decay_%     ?
_refine_special_details
;
;
_reflns_number_total     3795
_reflns_number_gt     3435
_reflns_threshold_expression     I>2\s(I)
_refine_ls_structure_factor_coef     Fsqd
_refine_ls_matrix_type     full
_refine_ls_R_factor_all     0.0418
_refine_ls_R_factor_gt     0.0375
_refine_ls_wR_factor_gt     0.1020
_refine_ls_wR_factor_ref     0.1054
_refine_ls_goodness_of_fit_ref     1.023
_refine_ls_restrained_S_all     1.027
_refine_ls_number_reflns     3795
_refine_ls_number_parameters     253
_refine_ls_number_restraints     9
_refine_ls_hydrogen_treatment     mixed
_refine_ls_weighting_scheme     calc
_refine_ls_weighting_details
         'calc w=1/[\s^2^(Fo^2^)+(0.0577P)^2^+0.5749P] where P=(Fo^2^+2Fc^2^)/3'
_atom_sites_solution_hydrogens     geom
_atom_sites_solution_primary     direct
_atom_sites_solution_secondary     difmap
_refine_ls_shift/su_max     0.000
_refine_ls_shift/su_mean     0.000
_refine_diff_density_max     0.288
_refine_diff_density_min     -0.471
_refine_ls_extinction_method     none
_refine_ls_extinction_coef     ?
loop_
    _atom_type_symbol
    _atom_type_description
    _atom_type_scat_dispersion_real
    _atom_type_scat_dispersion_imag
    _atom_type_scat_source
    'C' 'C' 0.0033 0.0016
                         'International Tables Vol C Tables 4.2.6.8 and 6.1.1.4'
    'H' 'H' 0.0000 0.0000
                         'International Tables Vol C Tables 4.2.6.8 and 6.1.1.4'
    'N' 'N' 0.0061 0.0033
                         'International Tables Vol C Tables 4.2.6.8 and 6.1.1.4'
    'O' 'O' 0.0106 0.0060
                         'International Tables Vol C Tables 4.2.6.8 and 6.1.1.4'
    'Co' 'Co' 0.3494 0.9721
                         'International Tables Vol C Tables 4.2.6.8 and 6.1.1.4'
_computing_data_collection     'SMART (Bruker, 2007)'
_computing_cell_refinement     'SAINT (Bruker, 2007)'
_computing_data_reduction     'SAINT (Bruker, 2007)'
_computing_structure_solution     'SHELXS97 (Sheldrick, 2008)'
_computing_structure_refinement     'SHELXL97 (Sheldrick, 2008)'
_computing_molecular_graphics     'SHELXTL (Sheldrick, 2008)'
_computing_publication_material     'SHELXTL (Sheldrick, 2008)'
loop_
    _atom_site_type_symbol
    _atom_site_label
    _atom_site_fract_x
    _atom_site_fract_y
    _atom_site_fract_z
    _atom_site_U_iso_or_equiv
    _atom_site_adp_type
    _atom_site_calc_flag
    _atom_site_refinement_flags
    _atom_site_occupancy
    _atom_site_symmetry_multiplicity
    _atom_site_disorder_assembly
    _atom_site_disorder_group
    Co Co1 0.0000 0.5000 1.0000 0.02445(11) Uani d S 1 2 . .
    O O5 0.74586(6) 0.0750(2) 1.15653(10) 0.0380(3) Uani d . 1 1 . .
    O O6 0.71026(7) 0.0661(2) 1.31469(10) 0.0449(4) Uani d . 1 1 . .
    H H6A 0.7499 0.0212 1.3377 0.067 Uiso calc R 1 1 . .
    O O1 0.17152(6) 0.4276(2) 1.07663(10) 0.0379(3) Uani d . 1 1 . .
    N N1 0.39438(7) 0.3211(2) 0.92114(12) 0.0314(3) Uani d . 1 1 . .
    N N2 0.41162(7) 0.2937(2) 1.02335(12) 0.0345(3) Uani d . 1 1 . .
    O O8 0.05213(6) 0.35528(19) 1.14721(10) 0.0334(3) Uani d D 1 1 . .
    H H8A 0.0949 0.3524 1.1506 0.050 Uiso calc RD 1 1 . .
    C C7 0.27274(8) 0.3904(2) 0.94775(13) 0.0263(3) Uani d . 1 1 . .
    H H7C 0.2866 0.3648 1.0232 0.032 Uiso calc R 1 1 . .
    O O3 0.15235(7) 0.5636(3) 0.55330(11) 0.0453(4) Uani d . 1 1 . .
    C C2 0.20334(8) 0.4436(2) 0.90172(13) 0.0250(3) Uani d . 1 1 . .
    O O7 -0.03319(7) 0.2493(2) 0.91850(12) 0.0435(3) Uani d D 1 1 . .
    H H7B 0.0013 0.1921 0.9072 0.065 Uiso calc RD 1 1 . .
    C C12 0.62389(8) 0.1432(2) 1.15653(13) 0.0278(3) Uani d . 1 1 . .
    O O2 0.08675(7) 0.48577(19) 0.92636(10) 0.0340(3) Uani d . 1 1 . .
    C C5 0.30177(8) 0.4156(3) 0.76885(13) 0.0283(3) Uani d . 1 1 . .
    H H5A 0.3347 0.4056 0.7247 0.034 Uiso calc R 1 1 . .
    C C1 0.15001(8) 0.4543(2) 0.97381(13) 0.0258(3) Uani d . 1 1 . .
    C C6 0.32179(8) 0.3752(2) 0.88120(13) 0.0268(3) Uani d . 1 1 . .
    O O4 0.26546(7) 0.5081(2) 0.55360(11) 0.0396(3) Uani d . 1 1 . .
    H H4A 0.2520 0.5338 0.4876 0.059 Uiso calc R 1 1 . .
    C C9 0.48438(9) 0.2430(3) 1.06321(14) 0.0311(4) Uani d . 1 1 . .
    C C15 0.69910(9) 0.0914(3) 1.20755(13) 0.0289(3) Uani d . 1 1 . .
    C C10 0.53469(9) 0.2432(3) 0.99908(14) 0.0338(4) Uani d . 1 1 . .
    H H10A 0.5216 0.2765 0.9246 0.041 Uiso calc R 1 1 . .
    C C3 0.18298(9) 0.4847(2) 0.78833(14) 0.0265(3) Uani d . 1 1 . .
    H H3A 0.1366 0.5210 0.7572 0.032 Uiso calc R 1 1 . .
    C C11 0.60397(9) 0.1942(3) 1.04523(14) 0.0339(4) Uani d . 1 1 . .
    H H11A 0.6375 0.1953 1.0019 0.041 Uiso calc R 1 1 . .
    C C14 0.50395(10) 0.1931(4) 1.17404(16) 0.0461(5) Uani d . 1 1 . .
    H H14A 0.4705 0.1940 1.2175 0.055 Uiso calc R 1 1 . .
    C C4 0.23232(9) 0.4712(2) 0.72194(14) 0.0263(3) Uani d . 1 1 . .
    C C13 0.57344(10) 0.1416(3) 1.22021(15) 0.0429(5) Uani d . 1 1 . .
    H H13A 0.5863 0.1057 1.2943 0.051 Uiso calc R 1 1 . .
    C C8 0.21179(9) 0.5190(2) 0.60178(14) 0.0287(4) Uani d . 1 1 . .
    O O1W 0.04442(9) 0.5355(2) 1.34499(12) 0.0469(4) Uani d D 1 1 . .
    H H8B 0.0450(9) 0.420(4) 1.2030(16) 0.070 Uiso d D 1 1 . .
    H H7A -0.0701(6) 0.190(3) 0.919(2) 0.070 Uiso d D 1 1 . .
    H H1WB 0.0831(8) 0.557(4) 1.3910(19) 0.070 Uiso d D 1 1 . .
    H H1WA 0.0176(11) 0.631(3) 1.339(2) 0.070 Uiso d D 1 1 . .
loop_
    _atom_site_aniso_label
    _atom_site_aniso_U_11
    _atom_site_aniso_U_22
    _atom_site_aniso_U_33
    _atom_site_aniso_U_12
    _atom_site_aniso_U_13
    _atom_site_aniso_U_23
    Co1 0.01671(17) 0.0366(2) 0.02086(17) -0.00116(11) 0.00589(12) -0.00045(11)
    O5 0.0253(6) 0.0628(9) 0.0262(6) 0.0058(6) 0.0061(5) -0.0019(6)
    O6 0.0285(7) 0.0810(10) 0.0242(6) 0.0165(7) 0.0040(5) 0.0094(6)
    O1 0.0218(6) 0.0720(9) 0.0200(6) -0.0032(6) 0.0049(4) 0.0026(6)
    N1 0.0205(7) 0.0448(8) 0.0285(7) 0.0055(6) 0.0048(5) 0.0014(6)
    N2 0.0219(7) 0.0525(9) 0.0280(7) 0.0057(7) 0.0033(5) 0.0038(6)
    O8 0.0256(6) 0.0478(7) 0.0274(6) 0.0015(5) 0.0070(5) 0.0016(5)
    C7 0.0215(7) 0.0362(8) 0.0205(7) -0.0001(6) 0.0035(6) 0.0003(6)
    O3 0.0310(7) 0.0787(10) 0.0258(6) 0.0186(7) 0.0057(5) 0.0077(7)
    C2 0.0188(7) 0.0340(8) 0.0229(7) -0.0008(6) 0.0064(6) -0.0016(6)
    O7 0.0344(7) 0.0473(8) 0.0529(8) -0.0135(6) 0.0184(6) -0.0153(6)
    C12 0.0240(8) 0.0352(8) 0.0232(8) 0.0031(7) 0.0031(6) -0.0002(6)
    O2 0.0168(6) 0.0630(9) 0.0231(6) 0.0034(5) 0.0067(5) 0.0014(5)
    C5 0.0210(7) 0.0403(9) 0.0256(8) 0.0020(7) 0.0092(6) -0.0011(7)
    C1 0.0173(7) 0.0379(8) 0.0229(8) -0.0027(6) 0.0058(6) -0.0022(6)
    C6 0.0185(7) 0.0347(8) 0.0264(8) 0.0021(6) 0.0034(6) -0.0006(6)
    O4 0.0295(7) 0.0689(10) 0.0226(6) 0.0052(6) 0.0104(5) 0.0056(5)
    C9 0.0214(8) 0.0427(10) 0.0284(8) 0.0040(7) 0.0036(6) 0.0012(7)
    C15 0.0252(8) 0.0374(9) 0.0231(7) 0.0013(7) 0.0036(6) -0.0014(6)
    C10 0.0267(8) 0.0503(11) 0.0237(8) 0.0057(8) 0.0044(6) 0.0070(7)
    C3 0.0173(7) 0.0385(9) 0.0234(8) 0.0016(6) 0.0038(6) -0.0005(6)
    C11 0.0252(8) 0.0515(11) 0.0257(8) 0.0059(8) 0.0074(6) 0.0044(7)
    C14 0.0279(9) 0.0834(16) 0.0284(9) 0.0098(10) 0.0096(7) 0.0080(9)
    C4 0.0216(8) 0.0355(8) 0.0219(8) 0.0008(6) 0.0054(6) -0.0003(6)
    C13 0.0289(9) 0.0767(15) 0.0226(8) 0.0104(9) 0.0050(7) 0.0091(9)
    C8 0.0253(8) 0.0393(9) 0.0226(8) 0.0028(7) 0.0074(6) -0.0013(6)
    O1W 0.0532(10) 0.0503(8) 0.0350(8) 0.0024(7) 0.0051(7) -0.0050(6)
_geom_special_details
;
;
loop_
    _geom_bond_atom_site_label_1
    _geom_bond_atom_site_label_2
    _geom_bond_site_symmetry_2
    _geom_bond_distance
    _geom_bond_publ_flag
    Co1 O7 3_567 2.0766(15) ?
    Co1 O7 . 2.0766(15) ?
    Co1 O2 . 2.0850(15) ?
    Co1 O2 3_567 2.0850(15) ?
    Co1 O8 3_567 2.1371(14) ?
    Co1 O8 . 2.1371(14) ?
    O5 C15 . 1.220(2) ?
    O6 C15 . 1.307(2) ?
    O6 H6A . 0.8200 ?
    O1 C1 . 1.261(2) ?
    N1 N2 . 1.249(2) ?
    N1 C6 . 1.432(2) ?
    N2 C9 . 1.429(2) ?
    O8 H8A . 0.8200 ?
    O8 H8B . 0.867(9) ?
    C7 C2 . 1.388(2) ?
    C7 C6 . 1.394(2) ?
    C7 H7C . 0.9300 ?
    O3 C8 . 1.213(2) ?
    C2 C3 . 1.401(2) ?
    C2 C1 . 1.511(2) ?
    O7 H7B . 0.8200 ?
    O7 H7A . 0.831(9) ?
    C12 C13 . 1.386(2) ?
    C12 C11 . 1.392(2) ?
    C12 C15 . 1.496(2) ?
    O2 C1 . 1.253(2) ?
    C5 C6 . 1.387(2) ?
    C5 C4 . 1.396(2) ?
    C5 H5A . 0.9300 ?
    O4 C8 . 1.311(2) ?
    O4 H4A . 0.8200 ?
    C9 C10 . 1.388(2) ?
    C9 C14 . 1.385(3) ?
    C10 C11 . 1.378(2) ?
    C10 H10A . 0.9300 ?
    C3 C4 . 1.396(2) ?
    C3 H3A . 0.9300 ?
    C11 H11A . 0.9300 ?
    C14 C13 . 1.386(3) ?
    C14 H14A . 0.9300 ?
    C4 C8 . 1.490(2) ?
    C13 H13A . 0.9300 ?
    O1W H1WB . 0.845(10) ?
    O1W H1WA . 0.847(10) ?
loop_
    _geom_angle_atom_site_label_1
    _geom_angle_atom_site_label_2
    _geom_angle_atom_site_label_3
    _geom_angle_site_symmetry_1
    _geom_angle_site_symmetry_3
    _geom_angle
    _geom_angle_publ_flag
    O7 Co1 O7 3_567 . 180.0 ?
    O7 Co1 O2 3_567 . 93.60(6) ?
    O7 Co1 O2 . . 86.40(6) ?
    O7 Co1 O2 3_567 3_567 86.40(6) ?
    O7 Co1 O2 . 3_567 93.60(6) ?
    O2 Co1 O2 . 3_567 180.0 ?
    O7 Co1 O8 3_567 3_567 92.09(6) ?
    O7 Co1 O8 . 3_567 87.91(6) ?
    O2 Co1 O8 . 3_567 85.55(6) ?
    O2 Co1 O8 3_567 3_567 94.45(6) ?
    O7 Co1 O8 3_567 . 87.91(6) ?
    O7 Co1 O8 . . 92.09(6) ?
    O2 Co1 O8 . . 94.45(6) ?
    O2 Co1 O8 3_567 . 85.55(6) ?
    O8 Co1 O8 3_567 . 180.00(4) ?
    C15 O6 H6A . . 109.5 ?
    N2 N1 C6 . . 114.14(13) ?
    N1 N2 C9 . . 113.99(14) ?
    Co1 O8 H8A . . 109.5 ?
    Co1 O8 H8B . . 107.1(19) ?
    H8A O8 H8B . . 108.1 ?
    C2 C7 C6 . . 120.20(15) ?
    C2 C7 H7C . . 119.9 ?
    C6 C7 H7C . . 119.9 ?
    C7 C2 C3 . . 119.73(14) ?
    C7 C2 C1 . . 119.85(14) ?
    C3 C2 C1 . . 120.41(14) ?
    Co1 O7 H7B . . 109.5 ?
    Co1 O7 H7A . . 127.2(15) ?
    H7B O7 H7A . . 118.8 ?
    C13 C12 C11 . . 119.45(15) ?
    C13 C12 C15 . . 120.04(15) ?
    C11 C12 C15 . . 120.52(15) ?
    C1 O2 Co1 . . 126.97(12) ?
    C6 C5 C4 . . 120.06(15) ?
    C6 C5 H5A . . 120.0 ?
    C4 C5 H5A . . 120.0 ?
    O2 C1 O1 . . 124.44(15) ?
    O2 C1 C2 . . 117.21(15) ?
    O1 C1 C2 . . 118.33(14) ?
    C5 C6 C7 . . 120.21(15) ?
    C5 C6 N1 . . 115.60(14) ?
    C7 C6 N1 . . 124.19(15) ?
    C8 O4 H4A . . 109.5 ?
    C10 C9 C14 . . 119.78(16) ?
    C10 C9 N2 . . 124.45(15) ?
    C14 C9 N2 . . 115.77(15) ?
    O5 C15 O6 . . 122.68(16) ?
    O5 C15 C12 . . 124.70(15) ?
    O6 C15 C12 . . 112.62(14) ?
    C11 C10 C9 . . 120.31(16) ?
    C11 C10 H10A . . 119.8 ?
    C9 C10 H10A . . 119.8 ?
    C4 C3 C2 . . 120.03(15) ?
    C4 C3 H3A . . 120.0 ?
    C2 C3 H3A . . 120.0 ?
    C10 C11 C12 . . 120.16(16) ?
    C10 C11 H11A . . 119.9 ?
    C12 C11 H11A . . 119.9 ?
    C9 C14 C13 . . 119.95(17) ?
    C9 C14 H14A . . 120.0 ?
    C13 C14 H14A . . 120.0 ?
    C5 C4 C3 . . 119.77(15) ?
    C5 C4 C8 . . 119.68(15) ?
    C3 C4 C8 . . 120.55(15) ?
    C12 C13 C14 . . 120.34(17) ?
    C12 C13 H13A . . 119.8 ?
    C14 C13 H13A . . 119.8 ?
    O3 C8 O4 . . 123.37(16) ?
    O3 C8 C4 . . 124.27(16) ?
    O4 C8 C4 . . 112.36(15) ?
    H1WB O1W H1WA . . 110.4(16) ?
loop_
    _geom_torsion_atom_site_label_1
    _geom_torsion_atom_site_label_2
    _geom_torsion_atom_site_label_3
    _geom_torsion_atom_site_label_4
    _geom_torsion_site_symmetry_1
    _geom_torsion_site_symmetry_2
    _geom_torsion_site_symmetry_3
    _geom_torsion_site_symmetry_4
    _geom_torsion
    _geom_torsion_publ_flag
    C6 N1 N2 C9 . . . . -178.97(15) ?
    C6 C7 C2 C3 . . . . -0.9(3) ?
    C6 C7 C2 C1 . . . . 178.26(16) ?
    O7 Co1 O2 C1 3_567 . . . 69.81(16) ?
    O7 Co1 O2 C1 . . . . -110.19(16) ?
    O8 Co1 O2 C1 3_567 . . . 161.62(16) ?
    O8 Co1 O2 C1 . . . . -18.38(16) ?
    Co1 O2 C1 O1 . . . . -0.7(3) ?
    Co1 O2 C1 C2 . . . . 177.75(11) ?
    C7 C2 C1 O2 . . . . -173.46(16) ?
    C3 C2 C1 O2 . . . . 5.7(2) ?
    C7 C2 C1 O1 . . . . 5.1(3) ?
    C3 C2 C1 O1 . . . . -175.70(17) ?
    C4 C5 C6 C7 . . . . -0.2(3) ?
    C4 C5 C6 N1 . . . . -179.43(16) ?
    C2 C7 C6 C5 . . . . 0.9(3) ?
    C2 C7 C6 N1 . . . . -179.93(16) ?
    N2 N1 C6 C5 . . . . 176.98(16) ?
    N2 N1 C6 C7 . . . . -2.3(3) ?
    N1 N2 C9 C10 . . . . 6.9(3) ?
    N1 N2 C9 C14 . . . . -173.76(19) ?
    C13 C12 C15 O5 . . . . 174.2(2) ?
    C11 C12 C15 O5 . . . . -6.1(3) ?
    C13 C12 C15 O6 . . . . -6.3(3) ?
    C11 C12 C15 O6 . . . . 173.41(17) ?
    C14 C9 C10 C11 . . . . -0.1(3) ?
    N2 C9 C10 C11 . . . . 179.18(19) ?
    C7 C2 C3 C4 . . . . 0.3(3) ?
    C1 C2 C3 C4 . . . . -178.89(15) ?
    C9 C10 C11 C12 . . . . 0.4(3) ?
    C13 C12 C11 C10 . . . . 0.2(3) ?
    C15 C12 C11 C10 . . . . -179.49(18) ?
    C10 C9 C14 C13 . . . . -0.7(3) ?
    N2 C9 C14 C13 . . . . 180.0(2) ?
    C6 C5 C4 C3 . . . . -0.5(3) ?
    C6 C5 C4 C8 . . . . 178.47(16) ?
    C2 C3 C4 C5 . . . . 0.4(3) ?
    C2 C3 C4 C8 . . . . -178.52(15) ?
    C11 C12 C13 C14 . . . . -1.0(3) ?
    C15 C12 C13 C14 . . . . 178.7(2) ?
    C9 C14 C13 C12 . . . . 1.2(4) ?
    C5 C4 C8 O3 . . . . 177.86(18) ?
    C3 C4 C8 O3 . . . . -3.2(3) ?
    C5 C4 C8 O4 . . . . -2.3(2) ?
    C3 C4 C8 O4 . . . . 176.63(16) ?
loop_
    _geom_hbond_atom_site_label_D
    _geom_hbond_atom_site_label_H
    _geom_hbond_atom_site_label_A
    _geom_hbond_site_symmetry_A
    _geom_hbond_distance_DH
    _geom_hbond_distance_HA
    _geom_hbond_distance_DA
    _geom_hbond_angle_DHA
    O4 H4A O5 2_656 0.82 1.82 2.605(2) 160
    O6 H6A O1 2_647 0.82 1.78 2.574(2) 164
    O7 H7A O3 2_546 0.831(9) 1.923(10) 2.746(2) 170(3)
    O7 H7B O1W 4_565 0.82 2.05 2.791(2) 151
    O8 H8A O1 . 0.82 1.98 2.697(2) 145
    O8 H8B O1W . 0.867(9) 1.942(11) 2.797(2) 169(2)
    O1W H1WA O8 2_557 0.847(10) 2.120(11) 2.957(2) 169(3)
    O1W H1WB O3 1_556 0.845(10) 2.150(16) 2.937(2) 155(3)
data_global
_journal_date_recd_electronic     2011-10-14
_journal_date_accepted     2011-10-30
_journal_name_full     'Acta Crystallographica, Section E'
_journal_year     2011
_journal_volume     67
_journal_issue     12
_journal_page_first     m1689
_journal_page_last     m1689
_journal_paper_category     QM
_journal_coeditor_code     HY2481
_publ_contact_author_name     'Jun Zhao'
_publ_contact_author_address
;
College of Mechanical & Material Engineering
China Three Gorges University
Yichang 443002
People's Republic of China
;
_publ_contact_author_email     'junzhao08@126.com'
_publ_contact_author_fax     '86-717-6397516'
_publ_contact_author_phone     '86-717-6397516'
_publ_section_title
;\
Tetraaquabis{3-carboxy-5-[(4-carboxyphenyl)diazenyl]benzoato-\k<i>O</i>^1^}\
cobalt(II) dihydrate
;
loop_
    _publ_author_name
    _publ_author_footnote
    _publ_author_address
    'Bai, Liang' .
;
College of Mechanical & Material Engineering
China Three Gorges University
Yichang 443002
People's Republic of China
;
    'Zhao, Jun' .
;
College of Mechanical & Material Engineering
China Three Gorges University
Yichang 443002
People's Republic of China
;
_iucr_refine_instructions_details
;
TITL z in P2(1)/c
CELL 0.71073 19.3475 7.1053 12.3790 90.000 103.020 90.000
ZERR 2.0000 0.0098 0.0034 0.0058 0.000 0.009 0.000
LATT 1
SYMM -X, 0.5+Y, 0.5-Z
SFAC C H N O CO
UNIT 60 60 8 36 2
MERG 2
FMAP 2
GRID
PLAN 20
TEMP 23
BOND $H
HTAB
CONF
eqiv $1 -x+1, y-1/2, -z+5/2
eqiv $2 x, -y+1/2, z-1/2
eqiv $3 -x+1, y+1/2, -z+3/2
eqiv $4 -x, y-1/2, -z+3/2
eqiv $5 x, y, z+1
eqiv $6 -x, y+1/2, -z+5/2
htab o6 o1_$1
htab o8 o1
htab o7 o1w_$2
htab o4 o5_$3
htab o8 o1w
htab o7 o3_$4
htab o1w o3_$5
htab o1w o8_$6
DFIX 0.85 0.01 O7 H7A O7 H7B O8 H8A O8 H8B
DFIX 0.85 0.01 O1W H1WA O1W H1WB
DANG 1.39 0.01 H7A H7B H8A H8B H1WA H1WB
L.S. 15
size 0.26 0.21 0.18
acta
WGHT    0.057700    0.574900
FVAR       0.48351
CO1   5    0.000000    0.500000    1.000000    10.50000    0.01671    0.03656 =
         0.02086   -0.00045    0.00589   -0.00116
O5    4    0.745860    0.075004    1.156531    11.00000    0.02531    0.06283 =
         0.02617   -0.00185    0.00614    0.00577
O6    4    0.710257    0.066141    1.314691    11.00000    0.02854    0.08104 =
         0.02421    0.00935    0.00400    0.01655
AFIX  83
H6A   2    0.749890    0.021249    1.337682    11.00000   -1.50000
AFIX   0
O1    4    0.171520    0.427574    1.076628    11.00000    0.02183    0.07201 =
         0.02002    0.00263    0.00492   -0.00321
N1    3    0.394376    0.321114    0.921145    11.00000    0.02052    0.04485 =
         0.02849    0.00142    0.00482    0.00549
N2    3    0.411625    0.293728    1.023354    11.00000    0.02188    0.05245 =
         0.02804    0.00376    0.00328    0.00574
O8    4    0.052134    0.355283    1.147206    11.00000    0.02565    0.04780 =
         0.02739    0.00162    0.00704    0.00153
AFIX  83
H8A   2    0.094946    0.352445    1.150649    11.00000   -1.50000
AFIX   0
C7    1    0.272741    0.390367    0.947747    11.00000    0.02152    0.03623 =
         0.02052    0.00032    0.00352   -0.00007
AFIX  43
H7C   2    0.286569    0.364760    1.023218    11.00000   -1.20000
AFIX   0
O3    4    0.152351    0.563587    0.553301    11.00000    0.03103    0.07873 =
         0.02585    0.00769    0.00567    0.01855
C2    1    0.203337    0.443602    0.901720    11.00000    0.01877    0.03405 =
         0.02293   -0.00163    0.00643   -0.00080
O7    4   -0.033194    0.249263    0.918496    11.00000    0.03440    0.04725 =
         0.05291   -0.01531    0.01842   -0.01346
AFIX  83
H7B   2    0.001314    0.192072    0.907215    11.00000   -1.50000
AFIX   0
C12   1    0.623889    0.143223    1.156530    11.00000    0.02400    0.03523 =
         0.02323   -0.00024    0.00313    0.00315
O2    4    0.086747    0.485767    0.926363    11.00000    0.01683    0.06296 =
         0.02314    0.00145    0.00671    0.00336
C5    1    0.301774    0.415585    0.768849    11.00000    0.02105    0.04028 =
         0.02556   -0.00115    0.00925    0.00201
AFIX  43
H5A   2    0.334670    0.405587    0.724737    11.00000   -1.20000
AFIX   0
C1    1    0.150010    0.454346    0.973814    11.00000    0.01726    0.03792 =
         0.02289   -0.00221    0.00584   -0.00265
C6    1    0.321786    0.375162    0.881200    11.00000    0.01845    0.03468 =
         0.02645   -0.00058    0.00341    0.00209
O4    4    0.265460    0.508094    0.553598    11.00000    0.02954    0.06892 =
         0.02265    0.00563    0.01045    0.00525
AFIX  83
H4A   2    0.251990    0.533789    0.487621    11.00000   -1.50000
AFIX   0
C9    1    0.484385    0.243006    1.063206    11.00000    0.02143    0.04267 =
         0.02837    0.00122    0.00364    0.00402
C15   1    0.699103    0.091437    1.207548    11.00000    0.02518    0.03737 =
         0.02314   -0.00139    0.00363    0.00129
C10   1    0.534687    0.243187    0.999083    11.00000    0.02669    0.05033 =
         0.02366    0.00697    0.00443    0.00574
AFIX  43
H10A  2    0.521583    0.276493    0.924609    11.00000   -1.20000
AFIX   0
C3    1    0.182975    0.484708    0.788327    11.00000    0.01725    0.03848 =
         0.02340   -0.00054    0.00382    0.00164
AFIX  43
H3A   2    0.136571    0.520981    0.757243    11.00000   -1.20000
AFIX   0
C11   1    0.603975    0.194247    1.045234    11.00000    0.02519    0.05149 =
         0.02568    0.00442    0.00742    0.00586
AFIX  43
H11A  2    0.637509    0.195302    1.001941    11.00000   -1.20000
AFIX   0
C14   1    0.503947    0.193053    1.174042    11.00000    0.02792    0.08340 =
         0.02844    0.00799    0.00957    0.00976
AFIX  43
H14A  2    0.470490    0.194046    1.217472    11.00000   -1.20000
AFIX   0
C4    1    0.232315    0.471248    0.721941    11.00000    0.02165    0.03551 =
         0.02185   -0.00032    0.00537    0.00079
C13   1    0.573437    0.141565    1.220214    11.00000    0.02893    0.07670 =
         0.02260    0.00907    0.00503    0.01038
AFIX  43
H13A  2    0.586268    0.105729    1.294297    11.00000   -1.20000
AFIX   0
C8    1    0.211788    0.519021    0.601779    11.00000    0.02526    0.03929 =
         0.02257   -0.00130    0.00741    0.00281
O1W   4    0.044419    0.535495    1.344988    11.00000    0.05325    0.05035 =
         0.03496   -0.00505    0.00510    0.00236
H8B   2    0.045031    0.420220    1.202991    11.00000   -1.50000
H7A   2   -0.070069    0.189644    0.919111    11.00000   -1.50000
H1WB  2    0.083087    0.556689    1.390994    11.00000   -1.50000
H1WA  2    0.017608    0.631025    1.338923    11.00000   -1.50000
HKLF 4
REM  z in P2(1)/c
REM R1 =  0.0375 for   3435 Fo > 4sig(Fo)  and  0.0418 for all   3795 data
REM    253 parameters refined using      9 restraints
END
WGHT      0.0508      0.5643
REM Highest difference peak  0.288,  deepest hole -0.471,  1-sigma level  0.054
Q1    1   0.2611  0.4492  0.7421  11.00000  0.05    0.29
Q2    1   0.6579  0.1133  1.1794  11.00000  0.05    0.28
Q3    1   0.2328  0.3891  0.9190  11.00000  0.05    0.27
Q4    1   0.0394  0.5698  1.0169  11.00000  0.05    0.26
Q5    1   0.0390  0.4215  1.0173  11.00000  0.05    0.26
Q6    1   0.2215  0.5012  0.6621  11.00000  0.05    0.26
Q7    1   0.0680  0.4919  0.9570  11.00000  0.05    0.24
Q8    1   0.2038  0.4867  0.8932  11.00000  0.05    0.23
Q9    1   0.0851  0.4185  1.1419  11.00000  0.05    0.22
Q10   1   0.6187  0.1815  1.1207  11.00000  0.05    0.20
Q11   1   0.1821  0.4438  0.9339  11.00000  0.05    0.20
Q12   1   0.3149  0.4004  0.8310  11.00000  0.05    0.20
Q13   1  -0.0105  0.1287  0.8881  11.00000  0.05    0.19
Q14   1   0.3520  0.3521  0.8991  11.00000  0.05    0.19
Q15   1   0.5441  0.2250  1.1977  11.00000  0.05    0.19
Q16   1   0.4484  0.2478  1.0376  11.00000  0.05    0.19
Q17   1   0.1680  0.5339  1.0657  11.00000  0.05    0.19
Q18   1   0.0414  0.6220  0.9662  11.00000  0.05    0.18
Q19   1   0.5619  0.1581  1.0142  11.00000  0.05    0.17
Q20   1   0.6115  0.1547  1.1827  11.00000  0.05    0.16
;
