# Supplementary material for: Tetra­aqua­bis­{3-carb­oxy-5-[(4-carb­oxy­phen­yl)diazen­yl]benzoato-κO 1}cobalt(II) dihydrate
Source: Acta Crystallogr Sect E Struct Rep Online. 2011 Nov 5;67(Pt 12):m1689. doi: 10.1107/S1600536811045557 (PMC3238615; doi:10.1107/S1600536811045557)
Supplement: Supplementary file 2 [file e-67-m1689-Isup2.hkl]

# 
# h,k,l, Fc-squared, Fo-squared, sigma(Fo-squared) and status flag 
# 
data_I
_shelx_title ' z in P2(1)/c' 
_shelx_refln_list_code          4 
_shelx_F_calc_maximum      199.68 
_exptl_crystal_F_000       818.00 
_reflns_d_resolution_high  0.7698 
 
loop_ 
 _symmetry_equiv_pos_as_xyz 
 'x, y, z' 
 '-x, y+1/2, -z+1/2' 
 '-x, -y, -z' 
 'x, -y-1/2, z-1/2' 
 
_cell_length_a    19.3475 
_cell_length_b     7.1053 
_cell_length_c    12.3790 
_cell_angle_alpha  90.000 
_cell_angle_beta  103.020 
_cell_angle_gamma  90.000 
 
_shelx_F_squared_multiplier     1.000 
 
loop_ 
 _refln_index_h 
 _refln_index_k 
 _refln_index_l 
 _refln_F_squared_calc 
 _refln_F_squared_meas 
 _refln_F_squared_sigma 
 _refln_observed_status 
   3   0   0     2611.04     2035.00     29.64 o 
   4   0   0    16312.33    12957.15    486.34 o 
   5   0   0     2581.08     2440.10     59.55 o 
   6   0   0      230.39      219.01     12.04 o 
   7   0   0     5251.45     4553.93     94.75 o 
   8   0   0      175.66      140.92      6.28 o 
   9   0   0     9099.36     9246.13     98.44 o 
  10   0   0     2141.72     2300.97     64.94 o 
  11   0   0        4.21        0.92      1.51 o 
  12   0   0     1210.07     1176.70     21.13 o 
  13   0   0      886.32      862.21     16.79 o 
  14   0   0       98.75      107.60     11.04 o 
  15   0   0      245.71      253.07     11.20 o 
  16   0   0        9.97       11.22      2.25 o 
  17   0   0       21.19       34.55      9.86 o 
  18   0   0      174.01      180.30     19.70 o 
  19   0   0      784.36      826.14     18.01 o 
  20   0   0      789.14      854.56     27.31 o 
  21   0   0      325.20      344.05     30.05 o 
  22   0   0      329.37      368.88     12.68 o 
  23   0   0      524.29      589.02     34.50 o 
  24   0   0      279.10      339.59     70.15 o 
   1   1   0      101.57      102.56      2.71 o 
   2   1   0      211.13      164.01      9.41 o 
   3   1   0      171.64      169.05      3.68 o 
   4   1   0        4.89        9.93      1.36 o 
   5   1   0      745.42      664.42     20.29 o 
   6   1   0        1.61        3.22      0.51 o 
   7   1   0        2.15       -0.72      0.72 o 
   8   1   0       49.04       44.92      3.14 o 
   9   1   0     2083.72     2288.60     41.50 o 
  10   1   0       18.82       19.29      1.85 o 
  11   1   0      149.22      149.48      9.57 o 
  12   1   0      431.51      427.90      8.04 o 
  13   1   0      133.50       97.88      5.66 o 
  14   1   0      612.12      581.32      8.41 o 
  15   1   0        0.03        2.30      1.37 o 
  16   1   0        6.08        8.44      4.05 o 
  17   1   0       18.68       23.08      2.31 o 
  18   1   0        2.70        5.28      1.90 o 
  19   1   0       82.77       71.76      6.04 o 
  20   1   0       22.26       20.29      2.25 o 
  21   1   0        2.46        4.07      2.08 o 
  22   1   0        3.89        7.06      2.21 o 
  23   1   0      355.57      448.91     19.54 o 
  24   1   0       13.88       27.10      3.57 o 
   3   2   0       78.07       57.69      4.61 o 
   4   2   0     3823.40     3644.37    126.51 o 
   5   2   0      213.77      199.63      9.93 o 
   6   2   0      493.21      439.88     16.00 o 
   7   2   0     3137.32     3028.90     98.19 o 
   8   2   0        8.13        4.12      2.37 o 
   9   2   0      939.78     1036.65     35.85 o 
  10   2   0       61.12       61.29      5.78 o 
  11   2   0     4153.82     4283.95     97.34 o 
  12   2   0     1291.13     1215.14     29.96 o 
  13   2   0     1388.84     1378.12     15.83 o 
  14   2   0     1887.47     1920.51     23.63 o 
  15   2   0      167.33      157.94     13.26 o 
  16   2   0      494.89      495.65     10.68 o 
  17   2   0       47.95       62.62      5.68 o 
  18   2   0      151.04      161.41     13.27 o 
  19   2   0      501.59      553.33     11.64 o 
  20   2   0      476.13      495.68     13.28 o 
  21   2   0      322.35      329.03     14.40 o 
  22   2   0      200.69      206.91     12.34 o 
  23   2   0      363.79      410.41     15.98 o 
   1   3   0       34.39       54.40      3.85 o 
   2   3   0     1217.41     1211.03     34.60 o 
   3   3   0       67.13       60.42      2.95 o 
   4   3   0        0.70        0.77      1.84 o 
   5   3   0      102.13       84.08      3.58 o 
   6   3   0      605.67      550.01     15.89 o 
   7   3   0     2350.19     2353.39     71.43 o 
   8   3   0      269.00      279.91     10.73 o 
   9   3   0       12.66       20.33      2.63 o 
  10   3   0        2.61        3.38      1.93 o 
  11   3   0       41.73       45.52      4.69 o 
  12   3   0       50.14       44.29      3.70 o 
  13   3   0       67.63       71.63      6.91 o 
  14   3   0       26.40       36.08      3.48 o 
  15   3   0       97.34       98.22      9.45 o 
  16   3   0       96.83      103.74     10.48 o 
  17   3   0      134.95      123.53     11.76 o 
  18   3   0       13.99       17.14      2.63 o 
  19   3   0        4.64        9.32      3.10 o 
  20   3   0        5.75        6.43      2.22 o 
  21   3   0      221.53      261.42     12.94 o 
  22   3   0        0.10        2.20      3.49 o 
  23   3   0       20.90       33.54      7.52 o 
   0   4   0     3487.81     3392.47    259.68 o 
   1   4   0     2809.38     2851.21    127.20 o 
   2   4   0     2753.79     2764.72    118.45 o 
   3   4   0      213.65      275.47     13.44 o 
   4   4   0     3028.98     3068.58    101.15 o 
   5   4   0     1512.46     1558.72     44.48 o 
   6   4   0      649.05      599.96     24.89 o 
   7   4   0        7.31        3.50      3.19 o 
   8   4   0     1514.23     1551.56     41.63 o 
   9   4   0      874.73      914.09     42.25 o 
  10   4   0      480.77      517.66     37.46 o 
  11   4   0      541.69      523.45     33.56 o 
  12   4   0      458.41      473.30     22.91 o 
  13   4   0      200.02      228.05     13.06 o 
  14   4   0      148.41      178.24     15.65 o 
  15   4   0      424.28      461.31     18.34 o 
  16   4   0       31.02       35.53      3.89 o 
  17   4   0       88.32       95.61     10.57 o 
  18   4   0        1.95        9.12      2.95 o 
  19   4   0       11.40       12.89      3.06 o 
  20   4   0      146.58      136.45     15.51 o 
  21   4   0       95.88       88.20      7.47 o 
  22   4   0      213.38      202.52     13.17 o 
   1   5   0       29.97       21.68      1.69 o 
   2   5   0        0.12        1.53      1.20 o 
   3   5   0       12.08        8.89      1.42 o 
   4   5   0     1639.71     1719.73     63.02 o 
   5   5   0      949.45      937.53     69.96 o 
   6   5   0        3.07        4.17      3.41 o 
   7   5   0      196.87      172.88     11.35 o 
   8   5   0      367.20      391.17     10.21 o 
   9   5   0      251.60      242.03     12.07 o 
  10   5   0       52.10       59.42      5.46 o 
  11   5   0        7.61        9.69      4.53 o 
  12   5   0        8.21        8.09      2.49 o 
  13   5   0       25.50       36.71      3.63 o 
  14   5   0      119.93      127.42     11.59 o 
  15   5   0      120.03      103.70      8.75 o 
  16   5   0       25.05       20.37      3.44 o 
  17   5   0      242.30      278.42     21.66 o 
  18   5   0        0.33        2.82      2.77 o 
  19   5   0       62.62       66.31      7.21 o 
  20   5   0       19.29       26.30      3.68 o 
   0   6   0      121.02      111.60      7.39 o 
   1   6   0      389.65      383.22     15.12 o 
   2   6   0      600.91      606.59     24.33 o 
   3   6   0      315.27      299.50     21.33 o 
   4   6   0        2.43        2.13      1.81 o 
   5   6   0     1226.03     1282.90     39.04 o 
   6   6   0       24.95       20.53      3.44 o 
   7   6   0        6.23        5.41      2.17 o 
   8   6   0      402.46      431.12     26.87 o 
   9   6   0      286.98      306.28     15.41 o 
  10   6   0      307.43      338.20     27.60 o 
  11   6   0      138.66      152.30      9.83 o 
  12   6   0      336.20      393.45     20.32 o 
  13   6   0       76.89       87.13      8.33 o 
  14   6   0      146.67      182.58     16.94 o 
  15   6   0      324.49      394.34     23.39 o 
  16   6   0      232.62      248.75     23.45 o 
  17   6   0       29.47       32.97      3.86 o 
  18   6   0      277.51      371.18     29.08 o 
   1   7   0        7.39        6.16      0.86 o 
   2   7   0       35.27       32.82      2.94 o 
   3   7   0       32.00       23.07      4.52 o 
   4   7   0      111.43       92.61      8.40 o 
   5   7   0        0.09        1.57      2.40 o 
   6   7   0       35.83       30.95      4.90 o 
   7   7   0        0.01        2.70      2.25 o 
   8   7   0        0.03       -1.16      3.40 o 
   9   7   0        0.29        3.66      2.49 o 
  10   7   0        5.56       -1.30      3.61 o 
  11   7   0        0.09        5.77      3.60 o 
  12   7   0        0.40       -2.47      2.59 o 
  13   7   0        8.45       12.25      2.87 o 
  14   7   0       94.45       83.67      8.94 o 
  15   7   0        0.87        2.87      3.08 o 
   0   8   0      171.08      180.07     41.06 o 
   1   8   0      101.74      106.68     10.28 o 
   2   8   0      189.56      201.72     17.90 o 
   3   8   0      165.84      152.44     17.67 o 
   4   8   0      275.52      282.49     25.37 o 
   5   8   0        4.85       11.23      4.87 o 
   6   8   0       93.49       72.69      7.25 o 
   7   8   0        6.86        8.09      2.98 o 
   8   8   0       39.04       35.61      4.57 o 
   9   8   0      134.20      133.80     12.82 o 
  10   8   0       12.41        8.00      2.94 o 
  11   8   0      134.25      139.36     15.94 o 
  12   8   0       26.98       25.31      3.91 o 
   1   9   0        4.18        9.97      5.62 o 
   2   9   0       13.41       10.46      2.22 o 
   3   9   0       19.56       22.27      4.57 o 
   4   9   0        2.55        5.57      3.78 o 
   5   9   0        0.99        5.57      2.71 o 
 -24   1   1      378.00      435.39     18.07 o 
 -23   1   1        1.78        6.23      2.53 o 
 -22   1   1      578.21      649.84     13.92 o 
 -21   1   1     1007.12     1111.11     38.85 o 
 -20   1   1      189.67      174.17     10.58 o 
 -19   1   1       57.87       61.81      5.09 o 
 -18   1   1      357.88      386.38      9.88 o 
 -17   1   1      763.09      773.36      9.98 o 
 -16   1   1      125.85      136.82      8.27 o 
 -15   1   1       47.52       47.92      3.67 o 
 -14   1   1      400.21      366.57      7.59 o 
 -13   1   1      607.57      579.87      8.04 o 
 -12   1   1     2157.28     2001.44     36.07 o 
 -11   1   1     1833.41     1689.79     39.56 o 
 -10   1   1     3623.63     3385.47     38.55 o 
  -9   1   1     2679.37     2609.55     47.80 o 
  -8   1   1     1608.84     1434.52     29.74 o 
  -7   1   1     1981.01     1731.26     37.32 o 
  -6   1   1     3502.83     3302.01     80.45 o 
  -5   1   1     6668.23     6033.16    114.51 o 
  -4   1   1     2630.70     2463.14     57.54 o 
  -3   1   1     6625.75     6139.46    138.05 o 
  -2   1   1      220.93      210.58      7.13 o 
  -1   1   1     2589.60     2464.45     52.55 o 
   0   1   1     5368.04     5172.46     95.87 o 
   1   1   1     8731.52     8592.46    123.81 o 
   2   1   1     8640.67     8146.82    201.55 o 
   3   1   1      177.72      177.54      3.37 o 
   4   1   1     3840.55     3689.56     77.09 o 
   5   1   1      387.19      347.49      5.77 o 
   6   1   1     3746.63     3394.76     77.76 o 
   7   1   1      881.61      756.54     14.95 o 
   8   1   1     4838.95     5418.05    113.14 o 
   9   1   1      103.93       90.45      5.41 o 
  10   1   1     6004.34     6283.93     88.27 o 
  11   1   1     2611.60     2578.18     42.02 o 
  12   1   1     1150.88     1109.05     14.11 o 
  13   1   1     2163.27     2175.12     44.59 o 
  14   1   1      943.95      928.52     19.71 o 
  15   1   1     1019.32      973.01     15.61 o 
  16   1   1     1262.73     1309.53     12.01 o 
  17   1   1      643.46      706.68     11.11 o 
  18   1   1      397.99      395.62     13.29 o 
  19   1   1       68.59       76.63      6.05 o 
  20   1   1      116.36      128.25     10.56 o 
  21   1   1      151.09      151.43      7.69 o 
  22   1   1      369.70      360.34     15.56 o 
  23   1   1      460.44      527.70     14.86 o 
 -24   2   1        8.60        6.39      3.82 o 
 -23   2   1       16.30       17.91      3.99 o 
 -22   2   1       52.30       42.24      4.24 o 
 -21   2   1       23.86       22.31      2.56 o 
 -20   2   1      101.58      103.12      9.41 o 
 -19   2   1       34.95       36.21      3.57 o 
 -18   2   1      563.28      572.26      8.83 o 
 -17   2   1      293.87      295.27     11.87 o 
 -16   2   1      481.75      474.11      9.55 o 
 -15   2   1      245.01      239.73      8.27 o 
 -14   2   1        5.40        6.03      2.16 o 
 -13   2   1      368.61      354.74      7.86 o 
 -12   2   1      458.52      455.83     14.70 o 
 -11   2   1      250.78      224.80      9.34 o 
 -10   2   1      260.24      260.42      7.19 o 
  -9   2   1       41.64       49.61      4.27 o 
  -8   2   1     3061.42     3259.86     89.44 o 
  -7   2   1      701.16      649.44     15.48 o 
  -6   2   1       82.31       79.84      2.72 o 
  -5   2   1      699.84      688.73     15.27 o 
  -4   2   1      179.05      152.13      4.33 o 
  -3   2   1     6174.79     6231.74    280.40 o 
  -2   2   1     2588.70     2488.46     67.80 o 
  -1   2   1     2314.97     2447.82     61.68 o 
   0   2   1    13866.89    13181.30    428.78 o 
   2   2   1     2872.46     2889.64     61.56 o 
   3   2   1      200.37      185.63      6.17 o 
   4   2   1     1338.66     1271.14     41.37 o 
   5   2   1      567.70      507.53     10.64 o 
   6   2   1     1241.69     1269.96     30.44 o 
   7   2   1      437.82      367.24     12.61 o 
   8   2   1     1794.05     1963.14     42.72 o 
   9   2   1        9.01        4.71      1.07 o 
  10   2   1     2290.11     2442.16     64.34 o 
  11   2   1       19.07       16.90      2.67 o 
  12   2   1      111.30      106.69      8.20 o 
  13   2   1       64.03       67.87      5.53 o 
  14   2   1       50.16       35.86      3.13 o 
  15   2   1       55.75       54.30      4.73 o 
  16   2   1        0.78        0.14      1.69 o 
  17   2   1        6.36        4.87      3.23 o 
  18   2   1        7.06        5.01      1.87 o 
  19   2   1       25.89       27.27      4.51 o 
  20   2   1       37.96       40.28      4.77 o 
  21   2   1        0.10        0.67      4.85 o 
  22   2   1       24.54       28.31      3.60 o 
  23   2   1        7.40        8.26      3.26 o 
 -23   3   1       51.63       58.83      5.96 o 
 -22   3   1        1.20        1.11      4.81 o 
 -21   3   1      534.64      610.28     17.47 o 
 -20   3   1      331.61      352.33     18.39 o 
 -19   3   1        1.47        2.97      1.97 o 
 -18   3   1       99.57      118.54      8.61 o 
 -17   3   1       69.45       72.14      7.95 o 
 -16   3   1      729.05      771.90     23.05 o 
 -15   3   1        2.29        2.08      2.16 o 
 -14   3   1      773.49      807.11     22.40 o 
 -13   3   1     2455.20     2527.96     69.25 o 
 -12   3   1      886.11      925.99     37.34 o 
 -11   3   1     2817.00     2819.68    107.62 o 
 -10   3   1     2413.64     2460.13    102.77 o 
  -9   3   1     2401.56     2307.43     84.05 o 
  -8   3   1     1856.46     1985.86     45.75 o 
  -7   3   1      579.94      563.04     10.19 o 
  -6   3   1     1452.12     1333.38     28.01 o 
  -5   3   1      233.89      212.45      4.78 o 
  -4   3   1     1217.54     1233.46     35.23 o 
  -3   3   1        4.70        9.45      1.26 o 
  -2   3   1     1588.51     1510.69     32.29 o 
  -1   3   1       10.75        7.96      1.18 o 
   0   3   1      117.51      116.38      5.70 o 
   1   3   1     5931.24     5914.68    242.00 o 
   2   3   1     6087.92     6128.89    221.11 o 
   3   3   1      292.42      222.91      7.61 o 
   4   3   1      429.35      473.96     21.83 o 
   5   3   1     1326.96     1301.20     51.87 o 
   6   3   1     6230.28     6375.55    339.94 o 
   7   3   1       29.64       16.64      2.38 o 
   8   3   1      451.37      368.56     18.57 o 
   9   3   1      964.35      968.20     42.77 o 
  10   3   1     1542.21     1603.16     67.86 o 
  11   3   1     1635.41     1720.51     65.83 o 
  12   3   1     1130.59     1172.47     42.78 o 
  13   3   1     1037.54     1046.08     33.31 o 
  14   3   1      741.26      733.45     16.59 o 
  15   3   1       36.19       41.43      4.32 o 
  16   3   1      187.25      243.87     13.92 o 
  17   3   1      446.83      430.70     10.86 o 
  18   3   1        5.17        1.71      4.20 o 
  19   3   1       19.92       29.43      3.46 o 
  20   3   1       93.78      108.93      9.95 o 
  21   3   1      174.84      195.67     11.31 o 
  22   3   1      122.37      108.26     15.04 o 
 -22   4   1        5.76        4.18      3.20 o 
 -21   4   1       40.35       37.73      4.20 o 
 -20   4   1      177.60      167.74     13.61 o 
 -19   4   1       20.48       20.00      3.98 o 
 -18   4   1      810.46      917.43     14.26 o 
 -17   4   1      164.84      188.02     15.72 o 
 -16   4   1       42.54       41.70      4.17 o 
 -15   4   1        3.69        6.84      2.54 o 
 -14   4   1       51.73       58.52      5.95 o 
 -13   4   1       19.58       16.48      4.27 o 
 -12   4   1       22.93       27.94      3.47 o 
 -11   4   1      451.34      473.31     15.43 o 
 -10   4   1       99.09      104.60     10.14 o 
  -9   4   1      245.68      246.88     11.72 o 
  -8   4   1      470.67      502.72     20.22 o 
  -7   4   1     1277.65     1330.15     23.16 o 
  -6   4   1      776.65      718.97     19.81 o 
  -5   4   1      864.30      910.07     28.09 o 
  -4   4   1      563.00      632.51     15.27 o 
  -3   4   1        6.60       18.24      1.94 o 
  -2   4   1      724.10      748.01     24.29 o 
  -1   4   1     2318.52     2365.62     68.08 o 
   0   4   1     1155.79     1173.51     38.07 o 
   1   4   1       23.05       32.99      2.98 o 
   2   4   1     7868.38     8422.24    289.32 o 
   3   4   1     3413.95     3421.63    110.72 o 
   4   4   1     1304.24     1381.39     61.38 o 
   5   4   1      107.58       92.28      7.56 o 
   6   4   1        4.09        4.86      1.28 o 
   7   4   1      383.88      388.60     16.74 o 
   8   4   1      275.09      273.17      7.55 o 
   9   4   1      146.63      150.14     13.46 o 
  10   4   1       45.93       57.77      5.80 o 
  11   4   1      300.95      335.67     17.21 o 
  12   4   1      450.90      476.90     18.62 o 
  13   4   1       45.81       42.33      4.65 o 
  14   4   1       55.70       58.86      6.30 o 
  15   4   1      125.28      130.35      8.85 o 
  16   4   1        1.82       11.62      2.23 o 
  17   4   1       54.08       54.67      5.45 o 
  18   4   1       34.20       44.77      4.02 o 
  19   4   1        3.01        5.48      3.23 o 
  20   4   1        9.94       12.47      2.98 o 
  21   4   1        2.36        7.22      2.99 o 
 -20   5   1      470.00      601.99     14.85 o 
 -19   5   1       30.41       30.26      4.33 o 
 -18   5   1       20.58       31.60      3.33 o 
 -17   5   1      211.21      243.60     22.99 o 
 -16   5   1      204.34      238.12     18.13 o 
 -15   5   1       66.59       74.29      6.79 o 
 -14   5   1       91.14      106.84      9.72 o 
 -13   5   1      550.00      600.59     32.99 o 
 -12   5   1      421.78      482.58     21.29 o 
 -11   5   1      214.18      241.32     20.26 o 
 -10   5   1      846.47      884.55     35.40 o 
  -9   5   1      642.79      700.55     27.72 o 
  -8   5   1      328.52      360.44     13.58 o 
  -7   5   1      838.13      841.29     19.37 o 
  -6   5   1       61.07       50.67      6.44 o 
  -5   5   1      366.70      365.95     11.43 o 
  -4   5   1       81.44       68.56      4.57 o 
  -3   5   1      751.61      800.84     21.41 o 
  -2   5   1      877.13      855.16     25.84 o 
  -1   5   1       24.55       22.52      1.68 o 
   0   5   1       99.66      103.63      5.92 o 
   1   5   1     1865.01     2011.51     66.18 o 
   2   5   1     2015.34     2095.87     77.45 o 
   3   5   1      117.55       97.37      7.44 o 
   4   5   1      127.90      122.50     10.13 o 
   5   5   1     1169.88     1189.05     59.90 o 
   6   5   1      239.72      243.52     15.32 o 
   7   5   1      149.68      148.90     11.99 o 
   8   5   1      232.72      253.12     21.25 o 
   9   5   1      436.04      476.37     15.67 o 
  10   5   1      144.65      140.68      9.05 o 
  11   5   1      159.12      183.89     15.01 o 
  12   5   1      842.97      963.47     48.95 o 
  13   5   1      616.62      647.11     19.41 o 
  14   5   1      317.71      360.03     30.44 o 
  15   5   1       23.20       40.02      4.43 o 
  16   5   1      117.52      124.42     11.22 o 
  17   5   1      341.55      359.10     14.83 o 
  18   5   1       45.75       53.00      5.53 o 
  19   5   1       43.21       48.94      4.81 o 
  20   5   1      131.36      136.52     16.79 o 
 -18   6   1        1.32        1.88      3.57 o 
 -17   6   1       10.18       11.17      2.58 o 
 -16   6   1       45.88       60.35      6.19 o 
 -15   6   1       72.35       79.75      7.23 o 
 -14   6   1        8.33        9.70      2.68 o 
 -13   6   1        1.16       -0.91      3.06 o 
 -12   6   1       56.47       61.98      6.26 o 
 -11   6   1       14.46       11.54      2.77 o 
 -10   6   1        1.10        1.04      3.15 o 
  -9   6   1       87.19       94.39      9.49 o 
  -8   6   1       37.79       42.30      4.42 o 
  -7   6   1      216.86      191.96     12.78 o 
  -6   6   1       21.37       23.47      2.92 o 
  -5   6   1        4.34        4.85      3.03 o 
  -4   6   1       60.18       66.29      5.05 o 
  -3   6   1       35.24       36.42      2.74 o 
  -2   6   1      199.16      198.70     10.44 o 
  -1   6   1      503.06      524.27     19.84 o 
   0   6   1      104.95      107.07      7.28 o 
   1   6   1        0.33        4.53      1.46 o 
   2   6   1       32.29       36.55      2.64 o 
   3   6   1      254.38      254.07     13.34 o 
   4   6   1      801.52      763.48     26.28 o 
   5   6   1       22.79       30.30      4.02 o 
   6   6   1      148.50      133.60     12.38 o 
   7   6   1       51.11       58.32      4.65 o 
   8   6   1       79.03       85.75      7.38 o 
   9   6   1       32.21       31.30      7.29 o 
  10   6   1       15.83       19.93      3.61 o 
  11   6   1       38.30       50.96      5.49 o 
  12   6   1        6.61       10.38      2.51 o 
  13   6   1       34.07       42.94      7.21 o 
  14   6   1        5.71        1.94      4.73 o 
  15   6   1      122.66      114.05      8.56 o 
  16   6   1       53.75       58.09      7.08 o 
  17   6   1       68.98       63.11      6.73 o 
  18   6   1        0.66        7.34      3.78 o 
 -16   7   1       68.04       73.42      9.10 o 
 -15   7   1       77.28       72.57      7.88 o 
 -14   7   1       24.17       28.41      3.98 o 
 -13   7   1       27.00       35.10      4.79 o 
 -12   7   1      126.59      129.99     14.10 o 
 -11   7   1      104.42       96.87      8.80 o 
 -10   7   1       82.15       83.98      8.52 o 
  -9   7   1      194.30      218.71     12.83 o 
  -8   7   1      140.61      145.50     13.43 o 
  -7   7   1      111.82      110.81     11.11 o 
  -6   7   1      313.82      313.00     18.66 o 
  -5   7   1        1.14        5.48      2.14 o 
  -4   7   1      194.10      191.92      8.56 o 
  -3   7   1      714.07      757.52     27.71 o 
  -2   7   1      297.90      287.73     21.02 o 
  -1   7   1       81.06       74.90      7.18 o 
   0   7   1      139.20      139.53     12.14 o 
   1   7   1      471.36      501.58     32.83 o 
   2   7   1      495.99      524.73     27.23 o 
   3   7   1       35.08       32.70      3.29 o 
   4   7   1      153.21      143.21     11.26 o 
   5   7   1        7.58       10.57      3.28 o 
   6   7   1       65.98       64.18      6.13 o 
   7   7   1       77.41       75.96      6.30 o 
   8   7   1      101.60      111.89     12.21 o 
   9   7   1       64.94       70.03      6.79 o 
  10   7   1       37.36       35.70      3.94 o 
  11   7   1       42.60       44.37      8.78 o 
  12   7   1      228.38      247.26     14.66 o 
  13   7   1      404.14      432.18     17.72 o 
  14   7   1        7.54       13.07      3.44 o 
  15   7   1       59.14       63.22      6.84 o 
 -12   8   1        1.21        3.89      5.83 o 
 -11   8   1        5.24        3.68      2.38 o 
 -10   8   1        7.74        6.22      3.26 o 
  -9   8   1        7.09        6.18      3.18 o 
  -8   8   1        1.80        2.20      3.46 o 
  -7   8   1        4.44        5.98      2.04 o 
  -6   8   1       15.89       10.22      2.82 o 
  -5   8   1       88.96       82.09      7.47 o 
  -4   8   1       12.55        6.97      1.74 o 
  -3   8   1        0.18        5.58      2.46 o 
  -2   8   1       69.95       64.29      6.43 o 
  -1   8   1       14.00        9.68      2.54 o 
   0   8   1        0.47        3.93      2.45 o 
   1   8   1        0.24        4.82      1.94 o 
   2   8   1        9.36        7.01      1.42 o 
   3   8   1       76.70       69.27      6.82 o 
   4   8   1       18.20       17.55      4.67 o 
   5   8   1      106.70       91.12      8.18 o 
   6   8   1       38.49       31.41      3.19 o 
   7   8   1       48.03       40.34      4.96 o 
   8   8   1       21.95       14.83      2.59 o 
   9   8   1        0.00        0.29      3.59 o 
  10   8   1        7.48        7.28      3.93 o 
  11   8   1        0.61        8.91      2.68 o 
  -5   9   1        2.45       10.95      4.11 o 
  -4   9   1       13.01       14.44      5.13 o 
  -3   9   1      130.10      123.66     11.66 o 
  -2   9   1       37.11       36.51      6.06 o 
  -1   9   1       12.48       11.97      2.65 o 
   0   9   1       21.08       12.77      3.59 o 
   1   9   1       68.03       71.06      8.08 o 
   2   9   1       42.70       37.71      5.38 o 
   3   9   1      104.79      100.27     11.01 o 
   4   9   1       60.18       57.48      8.03 o 
 -24   0   2       41.15       31.15      7.58 o 
 -23   0   2      136.07      141.59     24.44 o 
 -22   0   2      351.53      329.66     44.26 o 
 -21   0   2        4.92        8.54      3.15 o 
 -20   0   2      586.61      617.10     16.44 o 
 -19   0   2     2189.71     2401.35     28.85 o 
 -18   0   2      903.48      939.62     19.35 o 
 -17   0   2      903.11      870.62     19.73 o 
 -16   0   2     3873.99     3716.63     94.30 o 
 -15   0   2     8918.53     8815.90    167.32 o 
 -14   0   2       36.35       33.58      3.84 o 
 -13   0   2      325.22      308.40     22.18 o 
 -12   0   2     3868.26     3874.09     38.73 o 
 -11   0   2     1957.73     1936.52     22.04 o 
 -10   0   2      502.77      526.40     12.92 o 
  -9   0   2     1121.83     1109.09     23.14 o 
  -8   0   2    13045.78    12306.80    158.29 o 
  -7   0   2    15909.93    15397.66    194.84 o 
  -6   0   2      538.88      605.24     12.12 o 
  -5   0   2    11678.22    10402.52    117.63 o 
  -4   0   2     1045.78     1000.23     10.42 o 
  -3   0   2     2754.29     2589.41     52.57 o 
  -1   0   2      379.93      401.12      3.68 o 
   0   0   2    13999.75    13620.84    238.15 o 
   1   0   2     7733.93     7421.79    118.38 o 
   2   0   2      289.32      296.74      9.20 o 
   3   0   2       33.95       23.26      2.37 o 
   4   0   2      187.04      167.22      4.81 o 
   5   0   2     3656.82     3620.28     78.33 o 
   6   0   2     2258.84     2297.82     86.14 o 
   7   0   2        3.53        5.20      2.62 o 
   8   0   2     2342.11     2265.47     56.48 o 
   9   0   2      678.89      893.17     25.04 o 
  10   0   2      244.18      180.61      6.72 o 
  11   0   2     2951.36     2938.70     51.03 o 
  12   0   2     2878.10     2976.07     64.74 o 
  13   0   2     2571.63     2416.84     51.71 o 
  14   0   2      371.60      289.07      8.35 o 
  15   0   2     1752.57     1594.65     45.43 o 
  16   0   2       40.44       47.20      7.68 o 
  17   0   2       77.49       72.01      8.54 o 
  18   0   2      115.43      108.89      6.72 o 
  19   0   2      424.01      401.26     20.42 o 
  20   0   2       39.08       32.49      5.46 o 
  21   0   2       10.35        9.20      3.20 o 
  22   0   2      282.65      244.40     42.53 o 
  23   0   2       92.21       78.61     14.83 o 
 -24   1   2       95.30      122.09     10.92 o 
 -23   1   2        0.11        2.17      1.70 o 
 -22   1   2        4.15        4.15      1.98 o 
 -21   1   2        0.26        0.79      2.67 o 
 -20   1   2       55.99       58.85      5.40 o 
 -19   1   2        8.42        6.63      3.25 o 
 -18   1   2      150.60      142.29     11.91 o 
 -17   1   2       11.42       15.46      2.21 o 
 -16   1   2      993.63     1017.41     18.83 o 
 -15   1   2      659.87      635.49      8.92 o 
 -14   1   2      347.04      328.76     13.18 o 
 -13   1   2      161.85      149.46      6.47 o 
 -12   1   2       86.81       82.19      4.97 o 
 -11   1   2        2.38        3.08      1.72 o 
 -10   1   2       38.13       43.07      3.85 o 
  -9   1   2       33.86       25.33      2.18 o 
  -8   1   2      177.32      155.15      5.60 o 
  -7   1   2        0.41       -1.17      1.70 o 
  -6   1   2       29.45       27.13      1.97 o 
  -5   1   2       64.47       48.03      2.47 o 
  -4   1   2      968.96      989.10     23.86 o 
  -3   1   2     1034.38     1093.25     13.08 o 
  -2   1   2     6328.00     6183.86     82.26 o 
  -1   1   2     4336.02     4183.03     41.38 o 
   0   1   2      602.07      601.27      7.74 o 
   1   1   2        0.90        1.39      1.07 o 
   2   1   2       15.73       18.22      1.47 o 
   3   1   2     1332.19     1266.32     17.14 o 
   4   1   2      187.63      182.54      5.34 o 
   5   1   2       86.77       83.07      4.76 o 
   6   1   2      551.32      530.13     10.96 o 
   7   1   2     3795.47     4192.91     84.53 o 
   8   1   2     1357.21     1395.55     24.98 o 
   9   1   2     2530.40     2659.24     34.02 o 
  10   1   2      115.98      123.18      7.36 o 
  11   1   2      116.47      115.22      6.97 o 
  12   1   2      284.30      250.76      5.48 o 
  13   1   2        2.16        2.27      1.54 o 
  14   1   2       57.04       49.25      4.01 o 
  15   1   2       22.17       22.86      1.68 o 
  16   1   2      104.53      103.53      8.83 o 
  17   1   2      575.70      497.02      9.76 o 
  18   1   2       17.25        3.91      2.80 o 
  19   1   2      206.61      193.01     14.91 o 
  20   1   2        5.03        6.82      2.68 o 
  21   1   2       14.21       12.09      2.32 o 
  22   1   2        0.02        2.89      5.84 o 
  23   1   2       34.85       37.89      6.97 o 
 -24   2   2      312.21      386.56     17.53 o 
 -23   2   2      136.26      122.05     14.17 o 
 -22   2   2      174.55      175.08     18.22 o 
 -21   2   2      286.36      283.00     21.15 o 
 -20   2   2      766.03      765.37     18.79 o 
 -19   2   2     2751.97     2965.10     35.82 o 
 -18   2   2     1331.92     1360.77     18.79 o 
 -17   2   2      746.13      786.27     11.93 o 
 -16   2   2      753.38      739.94     19.44 o 
 -15   2   2      939.35      888.51     12.92 o 
 -14   2   2     3858.80     3774.42     76.63 o 
 -13   2   2      174.79      174.67     14.42 o 
 -12   2   2     1739.23     1719.89     44.30 o 
 -11   2   2     2838.58     2877.24     84.16 o 
 -10   2   2        4.17        8.74      2.32 o 
  -9   2   2      749.61      728.87     22.96 o 
  -8   2   2     3551.98     3451.78     84.92 o 
  -7   2   2        6.10        6.47      1.62 o 
  -6   2   2      474.51      404.29     12.59 o 
  -5   2   2     1463.00     1552.40     38.81 o 
  -4   2   2     1608.87     1802.36     33.40 o 
  -3   2   2     2251.33     2159.38     52.05 o 
  -2   2   2     1113.21     1073.99     27.68 o 
  -1   2   2    10901.49    10513.06    234.22 o 
   0   2   2      106.28      121.55      6.09 o 
   1   2   2     6770.32     7003.40    102.03 o 
   2   2   2     3250.15     3328.30     72.00 o 
   3   2   2     2576.77     2477.21     49.42 o 
   4   2   2     3665.62     3610.85    130.97 o 
   5   2   2     3823.46     3968.96    148.21 o 
   6   2   2     3850.65     3921.46    133.69 o 
   7   2   2     4725.38     4968.91    152.12 o 
   8   2   2     1172.82     1116.01     24.57 o 
   9   2   2     1350.70     1250.43     27.46 o 
  10   2   2      196.30      149.18      4.25 o 
  11   2   2     2367.67     2370.46     37.79 o 
  12   2   2     3157.68     3426.90     60.75 o 
  13   2   2      929.10      978.16     71.16 o 
  14   2   2     1487.29     1373.62     21.39 o 
  15   2   2      467.12      482.93      9.82 o 
  16   2   2      181.90      218.31     10.11 o 
  17   2   2        5.27        1.59      2.14 o 
  18   2   2      190.04      220.10     12.82 o 
  19   2   2      216.17      206.34     23.05 o 
  20   2   2       59.16       66.03      5.59 o 
  21   2   2       35.95       45.65      6.35 o 
  22   2   2      132.98      154.43     22.11 o 
  23   2   2       64.73       49.43      9.88 o 
 -23   3   2      380.90      510.41     41.01 o 
 -22   3   2       13.47       30.43      3.98 o 
 -21   3   2        6.28        7.24      2.87 o 
 -20   3   2        4.00        9.51      4.18 o 
 -19   3   2        0.05        2.46      4.41 o 
 -18   3   2        4.52       12.54      2.98 o 
 -17   3   2      301.85      312.16     12.43 o 
 -16   3   2        4.30        2.62      1.93 o 
 -15   3   2      176.29      197.14     11.27 o 
 -14   3   2     1175.41     1192.69     27.29 o 
 -13   3   2        0.88        2.28      1.89 o 
 -12   3   2      366.95      366.16     17.36 o 
 -11   3   2       62.85       71.13      5.79 o 
 -10   3   2      475.35      558.06     20.58 o 
  -9   3   2      373.80      402.77      7.44 o 
  -8   3   2      211.61      210.03      5.86 o 
  -7   3   2      334.26      344.38      8.13 o 
  -6   3   2       39.01       56.29      2.88 o 
  -5   3   2       69.96       69.05      4.76 o 
  -4   3   2        4.37       14.96      1.46 o 
  -3   3   2     1002.30      960.11     37.86 o 
  -2   3   2      889.81      770.29     21.93 o 
  -1   3   2      219.59      207.21      5.05 o 
   0   3   2       27.04       20.74      1.73 o 
   1   3   2     4302.69     4176.36     90.12 o 
   2   3   2      723.99      748.79     17.53 o 
   3   3   2      730.12      708.81     16.14 o 
   4   3   2      421.38      396.67     18.21 o 
   5   3   2     1978.33     1936.96     61.91 o 
   6   3   2      615.11      637.13     21.07 o 
   7   3   2       44.67       43.85      4.21 o 
   8   3   2      257.76      251.19      8.83 o 
   9   3   2        3.58        4.49      1.83 o 
  10   3   2     2002.91     2131.24     58.68 o 
  11   3   2       33.99       33.17      4.36 o 
  12   3   2      203.25      211.74     11.55 o 
  13   3   2      111.12      107.33      9.44 o 
  14   3   2      431.37      401.83     13.85 o 
  15   3   2      349.22      295.71     13.58 o 
  16   3   2      352.90      295.46     13.53 o 
  17   3   2        8.45       10.32      3.44 o 
  18   3   2        3.91        3.44      3.01 o 
  19   3   2       29.80       25.70      4.56 o 
  20   3   2        0.02        6.96      2.59 o 
  21   3   2       31.68       28.99      5.95 o 
  22   3   2        2.24        8.49      3.04 o 
 -22   4   2        2.16        4.78      2.96 o 
 -21   4   2       63.59       62.78      7.59 o 
 -20   4   2      511.68      563.35     23.34 o 
 -19   4   2      844.33      913.02     18.32 o 
 -18   4   2      124.83      121.41      8.67 o 
 -17   4   2      199.56      207.25     16.25 o 
 -16   4   2      300.98      307.77     18.42 o 
 -15   4   2      431.08      482.48     16.56 o 
 -14   4   2      496.96      532.71     15.25 o 
 -13   4   2      854.98      887.68     27.20 o 
 -12   4   2      197.94      220.47     17.75 o 
 -11   4   2     1084.85     1104.13     32.43 o 
 -10   4   2     1412.39     1466.85     37.65 o 
  -9   4   2     1278.49     1341.48     39.70 o 
  -8   4   2      756.93      723.83     15.35 o 
  -7   4   2      644.80      639.11     15.70 o 
  -6   4   2       67.93       81.62      5.16 o 
  -5   4   2      264.00      234.66      6.76 o 
  -4   4   2      767.39      768.72     20.77 o 
  -3   4   2       86.99       87.47      5.63 o 
  -2   4   2      216.81      196.48     11.19 o 
  -1   4   2     1511.80     1509.23     41.69 o 
   0   4   2     4966.77     4940.07    157.28 o 
   1   4   2      104.05      139.06      6.29 o 
   2   4   2     7835.46     8052.01    300.02 o 
   3   4   2     3854.37     4258.68     44.55 o 
   4   4   2     1194.89     1008.58     61.37 o 
   5   4   2       64.34       45.39      3.65 o 
   6   4   2      575.42      535.67     42.52 o 
   7   4   2     1379.58     1357.74     78.52 o 
   8   4   2      441.65      404.73     30.20 o 
   9   4   2       48.73       48.35      4.39 o 
  10   4   2      120.79      126.14     12.58 o 
  11   4   2        7.94       12.06      2.40 o 
  12   4   2      258.29      265.27     12.77 o 
  13   4   2      286.20      308.71     22.13 o 
  14   4   2      385.04      393.37     16.12 o 
  15   4   2      188.86      184.15     15.95 o 
  16   4   2        3.53        0.71      3.19 o 
  17   4   2        1.97        7.55      3.16 o 
  18   4   2      111.19      108.65     10.15 o 
  19   4   2      188.05      198.95     20.58 o 
  20   4   2      115.35      111.70     15.11 o 
  21   4   2      157.04      165.40     12.75 o 
 -21   5   2      211.06      223.28     24.49 o 
 -20   5   2       17.86       11.92      2.93 o 
 -19   5   2        0.68        5.06      2.67 o 
 -18   5   2       56.22       49.40      4.75 o 
 -17   5   2       35.23       47.71      4.55 o 
 -16   5   2       24.07       30.04      3.87 o 
 -15   5   2        2.81        7.32      2.97 o 
 -14   5   2       81.30       88.79      6.84 o 
 -13   5   2        2.95       -0.35      3.89 o 
 -12   5   2      517.23      530.56     34.21 o 
 -11   5   2        0.56       -0.33      3.59 o 
 -10   5   2       17.78       15.88      3.87 o 
  -9   5   2       49.60       57.70      4.74 o 
  -8   5   2       17.64       15.26      2.07 o 
  -7   5   2        7.18        7.39      1.33 o 
  -6   5   2        7.21        6.53      2.39 o 
  -5   5   2       10.53       16.13      1.90 o 
  -4   5   2       17.04       10.21      1.44 o 
  -3   5   2        0.24        0.84      2.58 o 
  -2   5   2      212.37      188.41      7.42 o 
  -1   5   2      128.21      129.44      6.97 o 
   0   5   2      252.85      230.42     11.50 o 
   1   5   2      358.72      354.91     13.92 o 
   2   5   2       61.19       64.55      4.36 o 
   3   5   2        0.36        6.07      2.34 o 
   4   5   2      154.30      141.69      8.36 o 
   5   5   2      231.81      220.39     10.38 o 
   6   5   2        2.72        5.06      3.45 o 
   7   5   2       46.77       49.49      3.55 o 
   8   5   2       91.85      100.50      9.24 o 
   9   5   2        2.05        1.42      2.81 o 
  10   5   2       59.68       65.68      6.68 o 
  11   5   2       14.36       10.51      2.58 o 
  12   5   2      210.07      214.17     12.96 o 
  13   5   2        2.79        2.12      3.97 o 
  14   5   2      347.05      365.35     21.44 o 
  15   5   2       54.80       51.79      5.36 o 
  16   5   2        6.55        9.24      2.77 o 
  17   5   2       62.25       69.25      7.22 o 
  18   5   2        0.20        1.74      3.29 o 
  19   5   2       20.42       24.53      3.61 o 
 -19   6   2        7.77       10.60      2.83 o 
 -18   6   2       12.09       16.46      3.65 o 
 -17   6   2      123.95      139.71     11.41 o 
 -16   6   2      265.34      334.02     29.82 o 
 -15   6   2       91.12      108.30     10.98 o 
 -14   6   2       63.28       72.62      7.62 o 
 -13   6   2       47.18       58.35      5.55 o 
 -12   6   2      130.12      126.10      8.61 o 
 -11   6   2       33.76       42.22      4.08 o 
 -10   6   2     1111.93     1284.25     32.26 o 
  -9   6   2      195.59      209.68     17.94 o 
  -8   6   2       41.38       40.40      3.97 o 
  -7   6   2      331.43      350.79      8.08 o 
  -6   6   2        7.65        6.56      1.95 o 
  -5   6   2      240.16      228.16      9.07 o 
  -4   6   2      295.43      302.37      9.89 o 
  -3   6   2      225.35      232.15      8.95 o 
  -2   6   2       18.28       19.54      2.33 o 
  -1   6   2      248.27      261.73     13.51 o 
   0   6   2      164.72      169.57     10.18 o 
   1   6   2      110.04      112.35      7.36 o 
   2   6   2        9.16        9.48      4.13 o 
   3   6   2     3301.40     3494.13     99.13 o 
   4   6   2       76.75       93.78      8.14 o 
   5   6   2       29.32       30.59      3.48 o 
   6   6   2       42.59       39.28      3.83 o 
   7   6   2      738.97      792.80     25.99 o 
   8   6   2      418.24      427.88     29.03 o 
   9   6   2      258.16      280.32     23.38 o 
  10   6   2      309.47      319.22     20.17 o 
  11   6   2      249.92      277.99     24.98 o 
  12   6   2       81.42       99.04     10.18 o 
  13   6   2      714.90      787.73     25.55 o 
  14   6   2      420.56      471.09     22.35 o 
  15   6   2      182.12      199.48     17.87 o 
  16   6   2       57.45       60.37      6.35 o 
  17   6   2       32.65       29.11      4.31 o 
 -16   7   2       14.57       17.00      2.95 o 
 -15   7   2       25.75       27.09      3.89 o 
 -14   7   2       70.75       67.86      7.14 o 
 -13   7   2       28.24       35.32      3.98 o 
 -12   7   2        3.30        4.70      3.36 o 
 -11   7   2       24.29       33.21      4.27 o 
 -10   7   2      129.94      122.97     11.38 o 
  -9   7   2        9.70       14.57      2.69 o 
  -8   7   2       15.58       10.33      2.93 o 
  -7   7   2        8.82        9.48      3.03 o 
  -6   7   2        0.00        0.92      1.68 o 
  -5   7   2        1.04        1.37      1.84 o 
  -4   7   2        9.61        9.61      2.20 o 
  -3   7   2        0.09        6.07      1.45 o 
  -2   7   2       15.45       16.37      1.99 o 
  -1   7   2       76.92       78.98      6.58 o 
   0   7   2        0.09        3.13      2.01 o 
   1   7   2        0.05       -0.78      1.92 o 
   2   7   2       63.02       58.91      4.66 o 
   3   7   2      554.88      567.38     16.92 o 
   4   7   2       32.66       26.29      3.00 o 
   5   7   2       26.42       23.54      2.31 o 
   6   7   2        0.67        1.78      3.34 o 
   7   7   2       75.49       61.89      6.96 o 
   8   7   2        3.00        2.42      2.98 o 
   9   7   2        0.04        4.43      4.04 o 
  10   7   2       34.08       35.64      3.89 o 
  11   7   2       13.80       13.86      3.00 o 
  12   7   2        1.22        7.18      2.98 o 
  13   7   2       37.58       35.87      4.51 o 
  14   7   2        6.23       10.29      2.77 o 
 -12   8   2        4.20        2.83      3.27 o 
 -11   8   2      252.90      315.38     28.77 o 
 -10   8   2       80.73       82.16      7.59 o 
  -9   8   2      173.59      185.95     19.55 o 
  -8   8   2      104.51      102.19     10.06 o 
  -7   8   2       44.06       45.37      5.57 o 
  -6   8   2      252.48      248.13     20.21 o 
  -5   8   2       20.38       26.29      5.12 o 
  -4   8   2      302.57      287.78     24.25 o 
  -3   8   2      174.81      171.07     15.66 o 
  -2   8   2      168.77      168.10     15.48 o 
  -1   8   2       72.66       84.39     14.95 o 
   0   8   2       87.56       90.07      8.41 o 
   1   8   2       39.87       39.63      5.80 o 
   2   8   2       53.53       44.09      3.82 o 
   3   8   2      152.94      138.82     14.98 o 
   4   8   2      542.16      502.99     23.38 o 
   5   8   2      142.01      111.10     11.44 o 
   6   8   2        0.53        3.11      4.99 o 
   7   8   2       58.38       53.74      7.60 o 
   8   8   2       74.02       64.74      7.48 o 
   9   8   2       29.03       15.81      3.27 o 
  10   8   2       28.10       27.86      3.88 o 
  11   8   2       18.77       24.97      4.48 o 
  -5   9   2       22.64       19.04      3.38 o 
  -4   9   2       13.24       15.17      3.29 o 
  -3   9   2        4.47       -0.97      2.69 o 
  -2   9   2       34.13       36.67      4.88 o 
  -1   9   2        2.45        0.58      3.04 o 
   0   9   2        1.29        6.25      2.92 o 
   1   9   2       16.69       11.18      3.28 o 
   2   9   2       11.20       12.16      2.65 o 
   3   9   2       24.10       17.10      4.68 o 
 -24   1   3      540.81      579.34     59.67 o 
 -23   1   3      374.91      405.97     26.92 o 
 -22   1   3      179.18      167.01     15.91 o 
 -21   1   3       63.77       52.75      5.38 o 
 -20   1   3      166.19      155.56     10.11 o 
 -19   1   3     1106.79     1087.21     12.84 o 
 -18   1   3     2337.42     2372.22     47.61 o 
 -17   1   3      213.68      220.26     16.75 o 
 -16   1   3      388.81      372.60      7.53 o 
 -15   1   3      658.80      607.49     11.31 o 
 -14   1   3     1040.69      987.55     12.16 o 
 -13   1   3     2169.06     2044.21     33.39 o 
 -12   1   3     1344.40     1243.21     23.38 o 
 -11   1   3      152.18      138.49      8.79 o 
 -10   1   3      395.72      365.42      9.30 o 
  -9   1   3     3569.35     3638.81     64.83 o 
  -8   1   3     5267.88     5632.45    130.68 o 
  -7   1   3     3068.31     2939.25     81.97 o 
  -6   1   3     2757.21     2611.74     61.69 o 
  -5   1   3     1915.49     1945.71     15.88 o 
  -4   1   3     1191.16     1171.35     15.23 o 
  -3   1   3     1706.38     1676.37     24.29 o 
  -2   1   3     4661.72     4619.29     74.76 o 
  -1   1   3      124.47       98.36      3.61 o 
   0   1   3     5173.43     5424.23    138.62 o 
   1   1   3     9427.51     9247.75    163.59 o 
   2   1   3     4176.53     4346.55     47.95 o 
   3   1   3     1419.02     1464.08     22.89 o 
   4   1   3     4525.14     4770.32     75.47 o 
   5   1   3     5322.47     5324.64    105.57 o 
   6   1   3      223.93      264.13      5.23 o 
   7   1   3       36.90       38.31      3.04 o 
   8   1   3     3201.32     3353.73     34.75 o 
   9   1   3      590.91      519.38     10.90 o 
  10   1   3      133.85      115.53      4.10 o 
  11   1   3      477.37      451.51      7.60 o 
  12   1   3     1477.59     1439.35     20.66 o 
  13   1   3      158.47      163.83     10.14 o 
  14   1   3      261.67      243.30      9.06 o 
  15   1   3     1751.09     1657.19     39.38 o 
  16   1   3     3105.87     2898.57     73.94 o 
  17   1   3       29.85       37.99      4.93 o 
  18   1   3      314.49      240.49      9.97 o 
  19   1   3      134.55      120.17     13.18 o 
  20   1   3      373.81      342.33      8.46 o 
  21   1   3      266.30      259.73     21.71 o 
  22   1   3      121.68      135.10     21.47 o 
 -24   2   3      261.65      252.14     36.53 o 
 -23   2   3        0.45       -0.68      4.52 o 
 -22   2   3       33.68       28.67      3.00 o 
 -21   2   3        7.58        5.08      2.23 o 
 -20   2   3        6.90        6.79      2.09 o 
 -19   2   3        0.98        5.27      2.11 o 
 -18   2   3      385.18      382.94     11.96 o 
 -17   2   3     1878.90     1895.90     26.90 o 
 -16   2   3       37.74       42.39      5.77 o 
 -15   2   3     4660.01     4682.08     77.30 o 
 -14   2   3      137.00      121.40     10.51 o 
 -13   2   3        0.00        1.68      3.91 o 
 -12   2   3        0.07        3.16      1.62 o 
 -11   2   3       30.07       22.54      3.32 o 
 -10   2   3        1.47        2.08      0.93 o 
  -9   2   3        1.55        2.52      1.10 o 
  -8   2   3     2771.83     2836.27     74.39 o 
  -7   2   3     2550.64     2699.80     55.00 o 
  -6   2   3     3854.49     4008.09     86.89 o 
  -5   2   3      624.00      622.36     20.12 o 
  -4   2   3     2389.65     2388.29     41.75 o 
  -3   2   3       52.94       63.54      4.25 o 
  -2   2   3       65.30       85.13      3.90 o 
  -1   2   3      732.15      867.27     24.05 o 
   0   2   3      660.54      629.22      9.11 o 
   1   2   3       13.96       15.88      1.48 o 
   2   2   3       48.58       39.05      2.68 o 
   3   2   3     1203.40     1196.44     14.68 o 
   4   2   3      938.64      990.39     19.18 o 
   5   2   3     1028.09     1012.68     20.72 o 
   6   2   3      108.71      111.49      3.04 o 
   7   2   3       97.68       83.43      4.80 o 
   8   2   3      159.65      149.81      6.02 o 
   9   2   3      113.28       92.67      4.84 o 
  10   2   3      238.27      239.42      5.54 o 
  11   2   3        1.52        1.20      1.94 o 
  12   2   3       76.70       75.93      5.12 o 
  13   2   3       56.36       51.00      4.19 o 
  14   2   3      199.86      209.30     10.29 o 
  15   2   3        0.09        1.52      1.75 o 
  16   2   3       96.96       91.21      8.43 o 
  17   2   3       34.35       34.05      4.04 o 
  18   2   3       73.07       66.91      7.01 o 
  19   2   3        3.92        9.87      2.58 o 
  20   2   3        2.84       -3.50      3.50 o 
  21   2   3       10.26       13.51      4.90 o 
  22   2   3       12.84       15.34      6.25 o 
 -23   3   3      460.51      555.25     17.28 o 
 -22   3   3      236.79      215.94     13.36 o 
 -21   3   3      162.35      147.32     15.25 o 
 -20   3   3      227.04      232.03     12.29 o 
 -19   3   3     1269.66     1389.50     34.48 o 
 -18   3   3     1377.93     1391.88     22.85 o 
 -17   3   3      531.55      548.98     21.02 o 
 -16   3   3       34.28       34.75      3.13 o 
 -15   3   3       50.83       54.45      4.74 o 
 -14   3   3      199.08      201.26      9.31 o 
 -13   3   3     2177.58     2344.00     72.69 o 
 -12   3   3      103.21      118.93      8.80 o 
 -11   3   3        4.76        4.36      1.69 o 
 -10   3   3      181.52      192.01     13.60 o 
  -9   3   3     1430.96     1543.17     39.30 o 
  -8   3   3      433.57      427.15     16.22 o 
  -7   3   3      484.16      489.08     11.09 o 
  -6   3   3      917.37      873.26     19.55 o 
  -5   3   3      369.48      377.60     10.41 o 
  -4   3   3      321.50      365.65      7.57 o 
  -3   3   3     2136.68     2017.83     60.90 o 
  -2   3   3      894.95      835.27     23.91 o 
  -1   3   3     5168.00     5207.92    152.78 o 
   0   3   3     1025.11     1077.87     30.70 o 
   1   3   3     8122.34     8314.29    161.37 o 
   2   3   3     5960.52     6143.28    196.71 o 
   3   3   3     2410.83     2454.24     67.35 o 
   4   3   3     2139.71     2246.77     70.79 o 
   5   3   3     1523.84     1505.68     31.73 o 
   6   3   3      566.79      554.88     14.06 o 
   7   3   3       10.00       11.14      1.84 o 
   8   3   3        7.00        7.07      2.57 o 
   9   3   3      866.86      851.37     22.81 o 
  10   3   3       57.20       56.90      5.33 o 
  11   3   3       24.08       22.34      2.98 o 
  12   3   3      191.17      208.20     20.01 o 
  13   3   3      322.21      367.98     10.92 o 
  14   3   3       43.36       63.43      6.91 o 
  15   3   3     1258.57     1265.09     16.42 o 
  16   3   3      411.98      442.56     12.50 o 
  17   3   3      168.21      213.17     14.03 o 
  18   3   3       49.19       56.20      6.67 o 
  19   3   3       16.76       15.23      3.87 o 
  20   3   3      570.57      631.22     15.57 o 
  21   3   3      343.11      391.49     11.40 o 
 -22   4   3      162.71      181.44     21.99 o 
 -21   4   3       14.13       15.23      3.30 o 
 -20   4   3       59.10       47.06      5.36 o 
 -19   4   3      410.10      424.57     16.61 o 
 -18   4   3      236.25      236.11     19.65 o 
 -17   4   3      253.13      255.16     13.23 o 
 -16   4   3        0.05        5.13      2.90 o 
 -15   4   3      581.26      619.08     22.95 o 
 -14   4   3      563.20      575.18     21.78 o 
 -13   4   3     1256.85     1315.63     52.54 o 
 -12   4   3        0.59        1.40      4.23 o 
 -11   4   3        0.08       -2.01      2.42 o 
 -10   4   3      328.97      349.25      6.23 o 
  -9   4   3      845.00      940.78     12.05 o 
  -8   4   3        0.22        1.79      1.07 o 
  -7   4   3       60.64       57.82      3.57 o 
  -6   4   3      938.89      939.07     20.72 o 
  -5   4   3      639.05      690.69     16.79 o 
  -4   4   3      186.96      179.33      6.33 o 
  -3   4   3        7.73       10.95      1.35 o 
  -2   4   3     1500.62     1449.17     46.44 o 
  -1   4   3      151.91      142.58      6.19 o 
   0   4   3      703.27      708.00     21.88 o 
   1   4   3      207.40      211.59      7.72 o 
   2   4   3       73.43       69.90      4.41 o 
   3   4   3       18.91       15.58      2.23 o 
   4   4   3      101.18      102.53      5.92 o 
   5   4   3      154.16      154.17     11.29 o 
   6   4   3        3.57        5.33      1.35 o 
   7   4   3      335.77      329.39     10.84 o 
   8   4   3        3.38        4.43      2.06 o 
   9   4   3       85.77       78.06      6.06 o 
  10   4   3        0.50        4.12      5.30 o 
  11   4   3       83.54       92.51      8.20 o 
  12   4   3       22.10       28.45      3.71 o 
  13   4   3       46.45       46.25      4.92 o 
  14   4   3        0.02        0.98      2.05 o 
  15   4   3        2.93       10.01      3.03 o 
  16   4   3        8.82        3.47      3.98 o 
  17   4   3       34.16       27.68      3.49 o 
  18   4   3       18.98       21.90      3.95 o 
  19   4   3        0.17        1.03      3.51 o 
  20   4   3       10.82       13.19      5.45 o 
 -21   5   3       30.97       28.35      3.56 o 
 -20   5   3      113.60      120.13     10.86 o 
 -19   5   3      223.39      258.70     16.13 o 
 -18   5   3      331.96      340.57     18.15 o 
 -17   5   3      124.67      125.71     11.42 o 
 -16   5   3        3.83        5.62      3.08 o 
 -15   5   3       22.96       20.47      2.57 o 
 -14   5   3      360.32      382.38     20.49 o 
 -13   5   3      190.43      214.33     15.63 o 
 -12   5   3      270.35      303.61     23.72 o 
 -11   5   3       11.22       14.55      2.24 o 
 -10   5   3      968.40      986.17     30.23 o 
  -9   5   3      555.29      579.03     18.77 o 
  -8   5   3      373.40      374.49      8.98 o 
  -7   5   3      407.81      394.04      6.23 o 
  -6   5   3      545.73      537.31     12.42 o 
  -5   5   3      312.57      294.02      6.62 o 
  -4   5   3      155.84      171.25      9.96 o 
  -3   5   3      254.80      233.87     10.87 o 
  -2   5   3      848.09      776.76     22.93 o 
  -1   5   3      521.75      523.95     16.05 o 
   0   5   3      462.77      483.13     10.05 o 
   1   5   3      532.10      540.27     26.45 o 
   2   5   3     1865.62     1807.66     90.02 o 
   3   5   3      494.49      492.45     37.72 o 
   4   5   3      394.68      334.34     30.00 o 
   5   5   3      450.88      446.02     31.13 o 
   6   5   3      589.39      568.46     45.74 o 
   7   5   3       41.42       44.20      4.41 o 
   8   5   3       12.11       15.06      2.96 o 
   9   5   3      442.90      497.88     21.17 o 
  10   5   3      180.73      200.43     17.78 o 
  11   5   3        7.57        9.03      2.74 o 
  12   5   3      282.83      305.12     27.81 o 
  13   5   3      232.32      291.38     25.77 o 
  14   5   3      654.62      682.07     14.68 o 
  15   5   3      129.28      141.51     13.73 o 
  16   5   3      103.27      112.19     12.86 o 
  17   5   3      164.77      184.90     16.39 o 
  18   5   3       88.85       99.61     13.08 o 
  19   5   3       60.24       60.85      8.95 o 
 -19   6   3        8.16        6.59      2.25 o 
 -18   6   3       11.16        6.74      3.00 o 
 -17   6   3        7.34       10.55      3.51 o 
 -16   6   3        0.29        0.83      2.50 o 
 -15   6   3       20.80       24.54      3.09 o 
 -14   6   3       77.12       68.04      7.08 o 
 -13   6   3        0.01        3.52      3.50 o 
 -12   6   3      323.66      338.02     13.73 o 
 -11   6   3        5.98        7.43      4.97 o 
 -10   6   3       51.42       55.41      5.65 o 
  -9   6   3       30.13       36.16      4.26 o 
  -8   6   3       20.99       19.68      2.59 o 
  -7   6   3       64.85       56.88      4.65 o 
  -6   6   3       48.89       45.34      3.50 o 
  -5   6   3       22.88       20.40      1.81 o 
  -4   6   3       90.18       82.43      5.98 o 
  -3   6   3      113.43      110.91      8.26 o 
  -2   6   3       27.19       27.49      2.65 o 
  -1   6   3      162.11      159.56      7.77 o 
   0   6   3       13.01       11.87      2.33 o 
   1   6   3      110.30      105.41      9.21 o 
   2   6   3      508.95      510.59     13.19 o 
   3   6   3      134.69      124.85      7.51 o 
   4   6   3       38.61       36.85      3.66 o 
   5   6   3       75.79       72.18      6.87 o 
   6   6   3        6.51        5.06      1.64 o 
   7   6   3        1.02        2.60      1.75 o 
   8   6   3       73.40       84.39      7.83 o 
   9   6   3        8.76        9.01      2.93 o 
  10   6   3        1.67        9.16      2.64 o 
  11   6   3        1.84        3.83      2.39 o 
  12   6   3       59.46       59.18      5.84 o 
  13   6   3        0.00        3.50      3.25 o 
  14   6   3       39.24       36.26      5.02 o 
  15   6   3        0.01        2.98      4.35 o 
  16   6   3        0.62        5.54      2.64 o 
 -16   7   3       11.66       10.58      1.96 o 
 -15   7   3       28.12       29.25      3.95 o 
 -14   7   3      165.98      172.79     14.18 o 
 -13   7   3       96.72      100.95     10.05 o 
 -12   7   3        0.93        4.32      3.11 o 
 -11   7   3      337.05      376.34     19.84 o 
 -10   7   3      193.65      196.90     15.82 o 
  -9   7   3      370.19      396.82     13.24 o 
  -8   7   3      217.12      237.09     15.13 o 
  -7   7   3      201.32      229.81     15.37 o 
  -6   7   3      288.87      302.41     10.67 o 
  -5   7   3      151.55      136.42     10.87 o 
  -4   7   3       17.15       17.71      1.92 o 
  -3   7   3      124.27      122.30      8.96 o 
  -2   7   3      349.86      328.28     15.28 o 
  -1   7   3       16.76       13.09      2.39 o 
   0   7   3       75.12       81.71      7.58 o 
   1   7   3      122.36      127.57     10.97 o 
   2   7   3       51.08       48.58      4.33 o 
   3   7   3      190.55      176.78     12.48 o 
   4   7   3      122.61      108.61      9.54 o 
   5   7   3      263.60      263.36     18.53 o 
   6   7   3       69.62       81.33      7.20 o 
   7   7   3       16.40       16.60      3.44 o 
   8   7   3      233.08      254.48     23.08 o 
   9   7   3       42.08       42.02      4.32 o 
  10   7   3      239.55      261.15     16.62 o 
  11   7   3      108.95      115.98      9.83 o 
  12   7   3        1.57        6.06      2.28 o 
  13   7   3      323.39      338.60     25.59 o 
  14   7   3      146.89      156.48     14.49 o 
 -12   8   3       12.55       12.88      5.43 o 
 -11   8   3        2.76        5.60      3.57 o 
 -10   8   3       60.62       53.18      7.70 o 
  -9   8   3        3.34        5.63      2.91 o 
  -8   8   3       36.82       44.68      5.81 o 
  -7   8   3        9.86        6.16      2.43 o 
  -6   8   3       27.40       22.34      3.12 o 
  -5   8   3       48.83       41.66      6.86 o 
  -4   8   3       32.83       34.15      4.58 o 
  -3   8   3       14.02       15.56      2.66 o 
  -2   8   3       10.47       10.14      4.83 o 
  -1   8   3        0.91        3.19      2.72 o 
   0   8   3        0.01        2.38      2.58 o 
   1   8   3        0.12        7.91      1.90 o 
   2   8   3        2.23        2.53      2.17 o 
   3   8   3      125.43       99.92     10.24 o 
   4   8   3       37.80       22.17      4.32 o 
   5   8   3        0.45       -0.51      2.55 o 
   6   8   3      152.59      133.23     11.32 o 
   7   8   3       36.70       36.18      4.22 o 
   8   8   3        0.53       -1.35      3.49 o 
   9   8   3        5.05        3.66      2.62 o 
  10   8   3        0.90        4.99      2.19 o 
  -3   9   3       91.08       71.11      8.57 o 
  -2   9   3       46.98       48.10      6.09 o 
  -1   9   3       25.31       19.85      2.85 o 
   0   9   3       21.37       22.71      2.96 o 
   1   9   3       39.03       39.18      7.68 o 
 -25   0   4       36.87       29.78      5.84 o 
 -24   0   4       16.98       25.15      6.54 o 
 -23   0   4        3.14       10.08      3.76 o 
 -22   0   4        5.26        5.60      3.24 o 
 -21   0   4      240.52      222.38     32.59 o 
 -20   0   4      966.54     1025.83     21.76 o 
 -19   0   4      146.74      134.35     10.47 o 
 -18   0   4      386.29      368.90     12.20 o 
 -17   0   4     6529.71     6700.28     73.29 o 
 -16   0   4      588.48      592.66     36.83 o 
 -15   0   4       83.56       92.92      9.17 o 
 -14   0   4     1395.55     1356.54     23.46 o 
 -13   0   4     5895.91     5802.64     54.98 o 
 -12   0   4     4243.23     4329.82     99.37 o 
 -11   0   4      442.24      530.28     10.08 o 
 -10   0   4     1962.27     1711.94     67.28 o 
  -9   0   4    10713.14    11329.06    488.66 o 
  -8   0   4     7980.81     8121.13    302.26 o 
  -7   0   4    39873.37    40871.02    255.75 o 
  -6   0   4     1389.16     1156.45     16.09 o 
  -5   0   4      874.98      794.07     17.14 o 
  -4   0   4      978.29     1075.29     22.48 o 
  -3   0   4      395.36      386.09      5.31 o 
  -2   0   4     2023.03     2276.76     47.25 o 
  -1   0   4        7.37       25.36      1.95 o 
   0   0   4      497.70      400.04     10.73 o 
   1   0   4     5535.07     5746.95    166.36 o 
   2   0   4       14.72       26.46      3.94 o 
   3   0   4      324.31      284.19      5.99 o 
   4   0   4     3305.03     3417.78     34.57 o 
   5   0   4      644.77      634.84     18.53 o 
   6   0   4     1186.26     1101.81     15.35 o 
   7   0   4     1790.23     1711.44     24.99 o 
   8   0   4        4.36        2.02      1.67 o 
   9   0   4        2.68        4.63      1.30 o 
  10   0   4     1268.29     1129.53     37.44 o 
  11   0   4     2267.64     2163.70     69.42 o 
  12   0   4      531.28      465.55     23.87 o 
  13   0   4      400.53      323.42     13.85 o 
  14   0   4     1537.49     1503.93     23.09 o 
  15   0   4      626.46      587.17     36.41 o 
  16   0   4      935.28      866.71     28.54 o 
  17   0   4      270.31      254.98     16.67 o 
  18   0   4      349.60      359.16     24.21 o 
  19   0   4        8.56        6.86      2.07 o 
  20   0   4        1.28        1.26      3.18 o 
  21   0   4      259.67      233.28     32.62 o 
  22   0   4      512.14      594.26     25.71 o 
 -24   1   4       13.67       13.10      2.83 o 
 -23   1   4       25.91       20.87      3.22 o 
 -22   1   4       14.21       14.61      3.06 o 
 -21   1   4        1.35        3.21      2.77 o 
 -20   1   4        2.48        6.73      1.92 o 
 -19   1   4        0.39        2.97      1.88 o 
 -18   1   4        0.51        0.05      2.23 o 
 -17   1   4      294.07      282.37     15.29 o 
 -16   1   4        2.38        1.06      1.15 o 
 -15   1   4       17.37       19.22      1.74 o 
 -14   1   4       16.21       16.90      1.76 o 
 -13   1   4       25.63       24.35      1.92 o 
 -12   1   4        0.09        2.33      1.71 o 
 -11   1   4      121.59       93.51      5.32 o 
 -10   1   4      316.86      391.28      8.47 o 
  -9   1   4        6.09        4.40      2.11 o 
  -8   1   4     1030.00      990.87     17.97 o 
  -7   1   4     1172.74     1285.04     15.79 o 
  -6   1   4       10.50        8.18      1.36 o 
  -5   1   4       52.59       57.57      3.55 o 
  -4   1   4      881.34      886.77     13.46 o 
  -3   1   4       32.71       23.61      1.67 o 
  -2   1   4      569.78      516.30     10.46 o 
  -1   1   4     1005.84      942.79     20.34 o 
   0   1   4     4588.64     4450.56    118.58 o 
   1   1   4      943.47      896.93     20.13 o 
   2   1   4      248.74      228.89      4.64 o 
   3   1   4     1896.46     1940.30     44.71 o 
   4   1   4      119.28      116.90      4.89 o 
   5   1   4       10.29        9.20      1.00 o 
   6   1   4      133.46      143.26      5.80 o 
   7   1   4      185.85      167.46      3.38 o 
   8   1   4       49.66       56.19      3.80 o 
   9   1   4      296.56      297.75      5.22 o 
  10   1   4      517.22      510.76      5.81 o 
  11   1   4      106.19      107.45      7.43 o 
  12   1   4      342.45      321.98      5.56 o 
  13   1   4       36.48       40.08      2.70 o 
  14   1   4       19.16       18.58      2.19 o 
  15   1   4      202.57      165.88      7.14 o 
  16   1   4       86.72       59.57      4.53 o 
  17   1   4      626.55      604.19     10.05 o 
  18   1   4        6.91        5.17      1.29 o 
  19   1   4       47.48       38.33      3.87 o 
  20   1   4       27.93       22.46      3.80 o 
  21   1   4        3.72        3.54      3.53 o 
  22   1   4        9.01        9.78      3.73 o 
 -24   2   4      173.55      188.06     20.91 o 
 -23   2   4      203.16      189.28     26.00 o 
 -22   2   4       94.27       65.22      7.33 o 
 -21   2   4      815.91      847.82     14.80 o 
 -20   2   4     1054.16     1083.33     24.17 o 
 -19   2   4       69.13       61.16      5.91 o 
 -18   2   4      816.78      793.75     12.34 o 
 -17   2   4       59.48       50.42      3.87 o 
 -16   2   4     1974.90     1995.43     17.07 o 
 -15   2   4     1022.45     1038.04     29.97 o 
 -14   2   4      244.21      237.60     12.13 o 
 -13   2   4     1151.61     1142.23     28.81 o 
 -12   2   4     1068.97     1066.78     18.24 o 
 -11   2   4        2.57        7.65      1.47 o 
 -10   2   4       21.01       23.85      2.12 o 
  -9   2   4      649.52      561.59     11.42 o 
  -8   2   4     7802.53     8450.82    117.28 o 
  -7   2   4     2183.17     2189.63     52.46 o 
  -6   2   4     5349.25     5499.98    102.39 o 
  -5   2   4       45.04       76.01      3.44 o 
  -4   2   4       26.64       18.87      1.46 o 
  -3   2   4      342.49      310.22      7.81 o 
  -2   2   4      369.06      376.54      6.45 o 
  -1   2   4     6843.94     6860.25     93.22 o 
   0   2   4      645.07      602.12     10.47 o 
   1   2   4      842.01      801.03     12.85 o 
   2   2   4      393.08      376.46      6.51 o 
   3   2   4     4981.91     5197.37     97.57 o 
   4   2   4     2874.52     2872.24     57.33 o 
   5   2   4     1659.82     1696.41     37.98 o 
   6   2   4     1830.07     1763.90     44.24 o 
   7   2   4     2165.11     2167.73     24.06 o 
   8   2   4       59.41       67.04      6.89 o 
   9   2   4      116.56      104.73      5.95 o 
  10   2   4      865.45      838.49      9.94 o 
  11   2   4     1074.09     1033.90     10.31 o 
  12   2   4      439.57      434.60      9.50 o 
  13   2   4      714.02      679.77     14.59 o 
  14   2   4      895.54      880.84     19.52 o 
  15   2   4      972.76      909.79     26.80 o 
  16   2   4      260.17      280.17     10.75 o 
  17   2   4      542.96      559.10     15.33 o 
  18   2   4      216.79      235.88     11.59 o 
  19   2   4        3.70        4.77      3.11 o 
  20   2   4        1.17        2.23      2.39 o 
  21   2   4      171.11      139.71     17.51 o 
 -23   3   4        7.84       10.12      2.74 o 
 -22   3   4        0.34        8.61      1.68 o 
 -21   3   4       59.21       64.37      6.06 o 
 -20   3   4       82.64       82.65      6.77 o 
 -19   3   4      205.39      183.54     11.45 o 
 -18   3   4        0.81       -1.07      3.31 o 
 -17   3   4      222.74      224.67     10.60 o 
 -16   3   4        2.00        7.70      1.82 o 
 -15   3   4      200.55      202.99     12.99 o 
 -14   3   4      388.86      394.75     12.96 o 
 -13   3   4       12.78       14.79      2.82 o 
 -12   3   4        8.21       14.06      3.25 o 
 -11   3   4      102.36      106.75      8.22 o 
 -10   3   4      891.42      895.94     19.90 o 
  -9   3   4      547.92      574.56     12.31 o 
  -8   3   4      123.82      125.97      7.22 o 
  -7   3   4      345.85      362.85      7.52 o 
  -6   3   4     1419.24     1438.21     28.61 o 
  -5   3   4       83.36       89.52      4.92 o 
  -4   3   4        1.14        1.55      1.18 o 
  -3   3   4      761.96      811.37     20.06 o 
  -2   3   4      318.51      324.03     11.03 o 
  -1   3   4        9.70        5.15      1.39 o 
   0   3   4     1520.25     1696.43     28.11 o 
   1   3   4      301.01      309.87      9.21 o 
   2   3   4       31.60       26.11      2.42 o 
   3   3   4       22.33       22.12      2.04 o 
   4   3   4        0.26        0.02      1.29 o 
   5   3   4      205.06      220.57      7.96 o 
   6   3   4       91.95       90.70      8.03 o 
   7   3   4       66.89       74.12      7.24 o 
   8   3   4      365.85      356.31     15.98 o 
   9   3   4      515.44      538.93     11.97 o 
  10   3   4        2.60        1.50      1.57 o 
  11   3   4      176.34      155.12      9.22 o 
  12   3   4      127.18      134.65     13.84 o 
  13   3   4       48.02       43.72      5.15 o 
  14   3   4        0.45        8.81      2.09 o 
  15   3   4      242.06      238.90     12.58 o 
  16   3   4        7.63       12.58      2.78 o 
  17   3   4      119.96      113.55     12.32 o 
  18   3   4       79.53       74.62      9.92 o 
  19   3   4      344.17      343.42     26.27 o 
  20   3   4       50.93       44.57      5.17 o 
 -22   4   4      207.89      189.76     20.67 o 
 -21   4   4      181.77      189.48     14.28 o 
 -20   4   4      110.90      118.39     11.09 o 
 -19   4   4      524.62      548.55     28.23 o 
 -18   4   4      108.75      119.36      9.10 o 
 -17   4   4      185.62      191.79     12.64 o 
 -16   4   4      709.03      773.95     21.52 o 
 -15   4   4      749.40      771.86     32.77 o 
 -14   4   4     1069.41     1153.75     36.06 o 
 -13   4   4     1103.55     1147.12     54.01 o 
 -12   4   4     1332.16     1470.72     28.02 o 
 -11   4   4      890.42      923.35     21.24 o 
 -10   4   4       26.70       22.14      3.18 o 
  -9   4   4     1501.30     1554.44     34.63 o 
  -8   4   4     2544.89     2610.10     78.09 o 
  -7   4   4     1458.81     1475.84     42.14 o 
  -6   4   4     1394.54     1499.60     38.42 o 
  -5   4   4     2702.08     2788.48     91.24 o 
  -4   4   4      624.19      594.12     20.62 o 
  -3   4   4      215.59      221.10      7.63 o 
  -2   4   4      761.54      789.90     24.23 o 
  -1   4   4      510.06      477.60     15.17 o 
   0   4   4     1851.22     2024.06     19.59 o 
   1   4   4       72.71       78.22      4.53 o 
   2   4   4      354.85      362.99     10.14 o 
   3   4   4      707.36      781.26     15.75 o 
   4   4   4      142.79      147.37      9.44 o 
   5   4   4        2.18        6.22      1.98 o 
   6   4   4      349.58      350.35      9.22 o 
   7   4   4        6.07        7.42      1.53 o 
   8   4   4      104.79      111.70      9.08 o 
   9   4   4        3.96        4.78      1.28 o 
  10   4   4      141.90      158.81     14.05 o 
  11   4   4       80.35       97.25      8.53 o 
  12   4   4      213.39      237.58     23.64 o 
  13   4   4      454.98      478.83     16.47 o 
  14   4   4      937.34      985.19     16.27 o 
  15   4   4      474.30      480.76     16.32 o 
  16   4   4      251.54      264.17     16.46 o 
  17   4   4      516.98      570.75     19.00 o 
  18   4   4      371.38      427.39     14.67 o 
  19   4   4       42.34       41.64      5.20 o 
 -21   5   4        0.79        1.22      4.10 o 
 -20   5   4       21.53       20.38      3.13 o 
 -19   5   4        1.37       -0.59      2.61 o 
 -18   5   4      174.78      197.92     15.76 o 
 -17   5   4      283.89      302.56     17.96 o 
 -16   5   4      336.90      381.62     20.90 o 
 -15   5   4        1.85        0.27      4.26 o 
 -14   5   4        2.36        1.42      2.70 o 
 -13   5   4       13.96        9.67      3.01 o 
 -12   5   4      142.42      169.07     14.05 o 
 -11   5   4      349.28      367.39     13.33 o 
 -10   5   4        2.82        2.55      2.17 o 
  -9   5   4      177.68      173.58      8.11 o 
  -8   5   4      322.47      302.53      9.14 o 
  -7   5   4       30.39       30.22      2.42 o 
  -6   5   4       38.99       34.53      3.06 o 
  -5   5   4      374.33      365.33     17.42 o 
  -4   5   4      512.47      499.20     18.71 o 
  -3   5   4        5.91        4.26      1.37 o 
  -2   5   4        1.18        2.47      1.56 o 
  -1   5   4     1542.10     1689.85     44.65 o 
   0   5   4        5.06        4.28      1.28 o 
   1   5   4      142.12      147.91      9.18 o 
   2   5   4      102.81      115.41      7.44 o 
   3   5   4       42.69       42.24      3.50 o 
   4   5   4       59.49       64.01      5.18 o 
   5   5   4       59.68       56.16      4.52 o 
   6   5   4      158.81      158.81     13.63 o 
   7   5   4       20.33       14.85      3.08 o 
   8   5   4      125.37      115.77     10.46 o 
   9   5   4      116.50      123.78     11.11 o 
  10   5   4      832.28      881.01     36.36 o 
  11   5   4        4.11        5.97      3.49 o 
  12   5   4       40.91       44.49      5.82 o 
  13   5   4        0.98        1.49      3.32 o 
  14   5   4       17.73       12.33      2.52 o 
  15   5   4       26.21       20.10      3.87 o 
  16   5   4       11.97       11.05      3.20 o 
  17   5   4       75.60       71.19      9.58 o 
  18   5   4       23.39       30.63      5.45 o 
 -18   6   4       38.86       49.30      5.21 o 
 -17   6   4       80.30       81.96      8.14 o 
 -16   6   4      382.03      387.53     31.99 o 
 -15   6   4      142.56      157.78     14.97 o 
 -14   6   4        2.66        2.87      2.80 o 
 -13   6   4      148.00      159.17     17.12 o 
 -12   6   4     1514.37     1640.84     63.37 o 
 -11   6   4      181.56      212.31     19.37 o 
 -10   6   4       57.76       53.70      5.44 o 
  -9   6   4      203.05      206.67     18.09 o 
  -8   6   4      252.28      240.14     16.64 o 
  -7   6   4      128.86      121.87      7.42 o 
  -6   6   4      124.91      114.23      7.39 o 
  -5   6   4      514.18      518.82     11.44 o 
  -4   6   4      171.49      177.53      7.77 o 
  -3   6   4       13.80       16.97      2.60 o 
  -2   6   4       43.94       45.13      3.48 o 
  -1   6   4      242.93      237.70     10.33 o 
   0   6   4       81.65       75.57      5.58 o 
   1   6   4      566.94      565.28     18.96 o 
   2   6   4      165.73      172.94      8.94 o 
   3   6   4      486.72      486.67     25.07 o 
   4   6   4      466.24      488.00     16.68 o 
   5   6   4      609.52      589.69     32.23 o 
   6   6   4      130.71      133.34     11.51 o 
   7   6   4      383.08      351.53     26.31 o 
   8   6   4      387.51      417.65     16.26 o 
   9   6   4      282.65      288.70     25.36 o 
  10   6   4       90.88      114.50     10.23 o 
  11   6   4      220.27      213.65     18.35 o 
  12   6   4       44.85       56.28      5.73 o 
  13   6   4      153.06      179.29     16.91 o 
  14   6   4      231.68      235.90     25.68 o 
  15   6   4       82.14       81.16      7.57 o 
  16   6   4       20.67       20.21      3.96 o 
 -16   7   4        9.11        9.03      2.39 o 
 -15   7   4        2.52        3.65      2.83 o 
 -14   7   4       58.37       58.86      7.56 o 
 -13   7   4       29.73       32.49      3.96 o 
 -12   7   4       12.56        7.28      2.87 o 
 -11   7   4       94.97       95.40      9.72 o 
 -10   7   4       16.54       23.54      3.65 o 
  -9   7   4       14.11        9.49      2.35 o 
  -8   7   4        0.06        4.34      1.89 o 
  -7   7   4       10.24       10.01      2.43 o 
  -6   7   4        2.62        4.99      1.42 o 
  -5   7   4        2.10        2.88      1.90 o 
  -4   7   4       12.49       11.58      3.27 o 
  -3   7   4      114.24      112.69      7.10 o 
  -2   7   4       33.40       37.08      4.54 o 
  -1   7   4       17.31       18.44      2.22 o 
   0   7   4       29.54       30.84      3.15 o 
   1   7   4       27.41       29.28      3.16 o 
   2   7   4        2.12        4.36      2.41 o 
   3   7   4       72.23       66.42      6.25 o 
   4   7   4        4.39        4.17      1.41 o 
   5   7   4        0.48        4.62      1.75 o 
   6   7   4        3.79        3.78      2.49 o 
   7   7   4      241.32      266.12     17.38 o 
   8   7   4       99.85       94.69      8.27 o 
   9   7   4        4.82        6.31      3.74 o 
  10   7   4       10.38        7.99      3.61 o 
  11   7   4        7.93        4.99      3.84 o 
  12   7   4       34.32       27.06      3.92 o 
  13   7   4       15.22       13.18      3.89 o 
 -11   8   4      569.11      626.57     19.11 o 
 -10   8   4       47.52       42.15      5.56 o 
  -9   8   4       71.70       75.81      7.88 o 
  -8   8   4      118.17      108.53     11.26 o 
  -7   8   4       60.06       54.28      6.41 o 
  -6   8   4      143.93      123.95     13.32 o 
  -5   8   4      101.85       93.46     11.19 o 
  -4   8   4       60.04       52.32      6.18 o 
  -3   8   4       14.62       16.81      3.11 o 
  -2   8   4       17.07       16.60      2.56 o 
  -1   8   4       99.08       77.88      7.40 o 
   0   8   4       32.63       37.81      3.61 o 
   1   8   4       16.49       10.71      3.44 o 
   2   8   4      117.57       95.98      9.22 o 
   3   8   4        1.68        4.90      1.44 o 
   4   8   4      321.73      288.21     27.69 o 
   5   8   4       93.04       80.11      8.25 o 
   6   8   4        0.79        3.25      3.85 o 
   7   8   4       28.82       36.33      4.85 o 
   8   8   4       59.50       49.93      5.86 o 
   9   8   4       39.94       43.89      5.79 o 
 -24   1   5        9.16       11.28      2.16 o 
 -23   1   5        9.01        9.42      2.64 o 
 -22   1   5       73.77       68.31      7.00 o 
 -21   1   5      142.16      147.43     13.99 o 
 -20   1   5      671.30      677.46     14.79 o 
 -19   1   5     1108.55     1074.19     16.84 o 
 -18   1   5     1562.34     1559.38     21.42 o 
 -17   1   5     1010.04     1019.41     13.45 o 
 -16   1   5       19.46       24.21      2.90 o 
 -15   1   5      758.49      748.19      8.76 o 
 -14   1   5     1835.93     1894.66     17.34 o 
 -13   1   5      868.56      818.33     21.34 o 
 -12   1   5      128.91      111.44      7.72 o 
 -11   1   5     2393.69     2454.53     57.64 o 
 -10   1   5     4035.43     4306.00     90.42 o 
  -9   1   5      499.94      645.39     16.76 o 
  -8   1   5       10.34       12.83      1.69 o 
  -7   1   5     7430.58     8436.78    113.02 o 
  -6   1   5     3338.57     3431.73     52.65 o 
  -5   1   5      410.46      515.39      7.02 o 
  -4   1   5      123.08      128.55      3.98 o 
  -3   1   5     2412.16     2548.12     43.54 o 
  -2   1   5      206.21      218.57      3.74 o 
  -1   1   5     3207.35     3801.59     68.67 o 
   0   1   5      154.61       72.95      5.95 o 
   1   1   5    18220.24    18660.69    456.92 o 
   2   1   5     3728.89     3894.26     65.93 o 
   3   1   5      497.18      528.94     13.35 o 
   4   1   5     7187.29     7339.16    189.05 o 
   5   1   5     5650.10     5637.72    139.25 o 
   6   1   5     1456.58     1398.99     41.87 o 
   7   1   5     1205.74     1133.79     26.60 o 
   8   1   5     3376.72     3218.99     48.62 o 
   9   1   5     2441.24     2367.32     45.14 o 
  10   1   5        7.07        5.94      1.60 o 
  11   1   5      263.34      225.59      7.68 o 
  12   1   5        4.46        4.06      1.42 o 
  13   1   5       61.13       64.99      4.78 o 
  14   1   5      933.26      917.14     19.78 o 
  15   1   5      615.14      602.52     13.10 o 
  16   1   5      330.50      318.33     11.81 o 
  17   1   5      321.60      332.66     12.88 o 
  18   1   5        1.37       -2.59      2.59 o 
  19   1   5        4.15        4.35      3.26 o 
  20   1   5      116.06      109.99     17.54 o 
  21   1   5      229.61      245.37     25.11 o 
 -24   2   5       48.29       50.02      9.44 o 
 -23   2   5       70.42       61.50      7.76 o 
 -22   2   5        6.52        8.80      2.01 o 
 -21   2   5       71.25       65.37      5.79 o 
 -20   2   5       77.13       67.03      5.71 o 
 -19   2   5      194.45      183.50     13.87 o 
 -18   2   5        9.77        9.31      2.50 o 
 -17   2   5      609.58      621.91     14.34 o 
 -16   2   5      444.51      436.24     14.53 o 
 -15   2   5      185.25      177.07     13.75 o 
 -14   2   5       98.45       89.91      8.66 o 
 -13   2   5       50.61       49.91      3.67 o 
 -12   2   5      297.05      316.72      9.83 o 
 -11   2   5      223.65      211.90      8.41 o 
 -10   2   5      468.22      423.85     16.47 o 
  -9   2   5       69.27       56.73      4.39 o 
  -8   2   5      116.39      110.70      6.15 o 
  -7   2   5       36.13       27.16      2.52 o 
  -6   2   5     1982.94     2172.70     32.32 o 
  -5   2   5       23.37       32.14      2.52 o 
  -4   2   5        1.82        8.77      1.02 o 
  -3   2   5     1012.29     1044.57     12.46 o 
  -2   2   5        5.95        4.24      0.77 o 
  -1   2   5      297.45      309.77      7.39 o 
   0   2   5       74.20       90.71      5.53 o 
   1   2   5      240.22      308.38      4.83 o 
   2   2   5      837.71      832.11     15.41 o 
   3   2   5        7.92        4.77      2.09 o 
   4   2   5        6.80        3.18      1.47 o 
   5   2   5      188.46      178.80      3.69 o 
   6   2   5      118.39      115.38      6.37 o 
   7   2   5        6.70        4.34      0.96 o 
   8   2   5      590.70      582.06      7.09 o 
   9   2   5        9.24        6.00      1.20 o 
  10   2   5        8.63       13.96      1.62 o 
  11   2   5       15.24       11.16      1.36 o 
  12   2   5      169.85      152.22      7.14 o 
  13   2   5        8.44        8.68      1.85 o 
  14   2   5        8.46       12.41      1.83 o 
  15   2   5       37.21       35.01      3.71 o 
  16   2   5       30.68       34.61      4.03 o 
  17   2   5       30.93       17.81      4.81 o 
  18   2   5       19.66       21.27      5.41 o 
  19   2   5       23.09       23.40      2.92 o 
  20   2   5       16.55       15.65      3.08 o 
 -23   3   5      118.37      107.56     12.13 o 
 -22   3   5      163.01      141.38     16.55 o 
 -21   3   5      379.84      377.37     20.16 o 
 -20   3   5      330.47      362.05     33.27 o 
 -19   3   5      819.13      776.37     19.65 o 
 -18   3   5      691.88      722.05     21.21 o 
 -17   3   5      104.56      110.74      8.29 o 
 -16   3   5      334.47      359.88     11.92 o 
 -15   3   5      134.31      140.67     11.20 o 
 -14   3   5      332.74      334.46     11.56 o 
 -13   3   5       17.56       24.35      3.72 o 
 -12   3   5      120.75      112.45      6.88 o 
 -11   3   5     1041.93     1052.73     27.86 o 
 -10   3   5      495.47      487.27      6.53 o 
  -9   3   5      428.68      439.29      8.03 o 
  -8   3   5      185.88      176.69      8.83 o 
  -7   3   5     2058.53     2122.91     49.92 o 
  -6   3   5     4487.09     4671.05     87.47 o 
  -5   3   5      657.69      615.67     21.84 o 
  -4   3   5      975.67      932.22     20.94 o 
  -3   3   5     1181.82     1187.53     20.09 o 
  -2   3   5      203.67      182.03      4.97 o 
  -1   3   5      412.93      447.12     11.27 o 
   0   3   5     2973.22     3159.70     32.43 o 
   1   3   5     1437.96     1446.47     23.98 o 
   2   3   5     1050.10     1107.94     20.88 o 
   3   3   5      478.48      486.44     10.35 o 
   4   3   5      385.09      343.07      8.65 o 
   5   3   5     1594.28     1575.11     37.59 o 
   6   3   5      727.71      674.81     18.77 o 
   7   3   5      399.01      405.49      8.66 o 
   8   3   5      664.07      647.57     14.12 o 
   9   3   5       22.56       27.25      2.52 o 
  10   3   5     1359.26     1334.47     34.86 o 
  11   3   5        1.80        0.19      2.96 o 
  12   3   5      148.53      158.65     16.68 o 
  13   3   5      654.11      681.64     15.27 o 
  14   3   5      204.66      200.62     13.98 o 
  15   3   5      684.17      707.68     16.63 o 
  16   3   5      621.94      637.17     16.50 o 
  17   3   5      103.88       99.78     11.38 o 
  18   3   5      259.34      282.09     24.09 o 
  19   3   5        5.15        7.11      2.15 o 
  20   3   5       89.75       80.57     10.87 o 
 -22   4   5       13.10        9.71      2.57 o 
 -21   4   5       31.99       29.94      3.20 o 
 -20   4   5       60.79       56.02      5.29 o 
 -19   4   5       48.10       50.38      5.19 o 
 -18   4   5       41.74       49.65      5.00 o 
 -17   4   5        5.45        7.68      2.29 o 
 -16   4   5       44.67       45.81      3.81 o 
 -15   4   5      480.35      510.24     10.53 o 
 -14   4   5      539.38      596.56     18.18 o 
 -13   4   5       29.82       29.82      2.75 o 
 -12   4   5       65.08       70.65      6.30 o 
 -11   4   5        0.31        3.34      1.60 o 
 -10   4   5      308.14      306.58      7.08 o 
  -9   4   5      920.49      929.38     21.31 o 
  -8   4   5       92.23       95.87      6.77 o 
  -7   4   5       45.88       46.13      3.31 o 
  -6   4   5        0.17        2.45      2.35 o 
  -5   4   5      407.23      457.62     12.13 o 
  -4   4   5      310.24      345.70     12.54 o 
  -3   4   5       29.56       28.89      2.32 o 
  -2   4   5       28.90       37.65      2.80 o 
  -1   4   5      668.01      640.95     21.81 o 
   0   4   5      424.27      380.62     12.79 o 
   1   4   5        4.69        5.45      1.78 o 
   2   4   5       24.74       25.63      1.93 o 
   3   4   5       29.74       41.43      3.63 o 
   4   4   5      143.76      173.10      9.29 o 
   5   4   5        9.93       10.70      1.60 o 
   6   4   5      156.12      154.43      7.55 o 
   7   4   5       21.86       24.91      2.51 o 
   8   4   5       72.55       83.47      5.26 o 
   9   4   5       74.60       74.11      6.58 o 
  10   4   5      169.75      163.80     11.65 o 
  11   4   5        9.28        8.90      2.82 o 
  12   4   5       20.44       23.23      3.61 o 
  13   4   5        0.02        2.61      3.91 o 
  14   4   5       38.33       38.66      4.93 o 
  15   4   5       10.70        7.07      2.66 o 
  16   4   5        3.79        1.56      4.75 o 
  17   4   5       10.52        8.52      2.68 o 
  18   4   5       65.75       66.56      8.40 o 
 -20   5   5      161.69      167.22     15.83 o 
 -19   5   5      218.12      224.59     19.79 o 
 -18   5   5      117.19      110.54      9.80 o 
 -17   5   5      117.07      129.24     11.43 o 
 -16   5   5      290.29      287.79     24.66 o 
 -15   5   5      333.55      367.81     15.43 o 
 -14   5   5       90.44       96.39     10.37 o 
 -13   5   5        7.46        7.96      2.91 o 
 -12   5   5      186.66      184.00      8.76 o 
 -11   5   5      328.61      356.99      9.35 o 
 -10   5   5      382.31      381.05     13.43 o 
  -9   5   5      414.68      423.78      9.04 o 
  -8   5   5      219.13      209.95      9.18 o 
  -7   5   5      230.61      217.11     12.52 o 
  -6   5   5      633.37      630.58     21.66 o 
  -5   5   5      876.32      902.02     32.11 o 
  -4   5   5      299.10      297.03      9.00 o 
  -3   5   5      149.32      137.43      9.70 o 
  -2   5   5       50.55       49.12      4.22 o 
  -1   5   5      502.20      516.09     12.61 o 
   0   5   5      688.76      731.55     22.77 o 
   1   5   5      351.18      315.07     13.17 o 
   2   5   5      349.97      358.09      9.10 o 
   3   5   5      355.49      344.94      9.09 o 
   4   5   5      375.37      364.42     10.95 o 
   5   5   5      732.26      775.74     24.97 o 
   6   5   5      803.07      864.67     35.57 o 
   7   5   5      850.44      856.06     25.24 o 
   8   5   5       76.78       71.64      8.62 o 
   9   5   5      463.30      501.44     14.01 o 
  10   5   5      295.19      324.57     10.36 o 
  11   5   5      137.33      147.43     13.63 o 
  12   5   5      219.99      250.12     22.05 o 
  13   5   5      118.84      122.02     11.93 o 
  14   5   5      167.98      171.73     12.08 o 
  15   5   5      115.75      116.91      9.00 o 
  16   5   5      200.61      170.48     19.35 o 
  17   5   5      181.62      188.81     21.99 o 
 -18   6   5        4.77        4.04      3.54 o 
 -17   6   5        8.18        6.94      2.29 o 
 -16   6   5        3.29        6.37      2.65 o 
 -15   6   5       22.16       25.99      3.27 o 
 -14   6   5      122.67      120.52     11.47 o 
 -13   6   5      680.16      730.37     26.01 o 
 -12   6   5        1.04       -0.12      2.51 o 
 -11   6   5       37.11       42.91      4.95 o 
 -10   6   5       59.75       69.03      6.36 o 
  -9   6   5      202.85      204.98      8.86 o 
  -8   6   5      176.93      152.00      9.38 o 
  -7   6   5        1.23        1.52      1.38 o 
  -6   6   5        2.45        2.34      1.47 o 
  -5   6   5        0.94        3.95      1.13 o 
  -4   6   5       81.15       79.78      5.90 o 
  -3   6   5       24.44       18.42      1.70 o 
  -2   6   5       65.08       61.48      4.46 o 
  -1   6   5      200.32      193.00     10.60 o 
   0   6   5       30.35       25.78      2.97 o 
   1   6   5        8.63        6.25      1.81 o 
   2   6   5       11.52       18.02      2.21 o 
   3   6   5      115.77      118.67      7.74 o 
   4   6   5      213.31      210.67     15.70 o 
   5   6   5      110.19      128.78      9.94 o 
   6   6   5       88.25      103.69      8.46 o 
   7   6   5      168.57      168.06     16.10 o 
   8   6   5        0.07        4.00      1.93 o 
   9   6   5        2.85        5.64      2.55 o 
  10   6   5       48.40       62.99      5.89 o 
  11   6   5       48.77       53.17      5.64 o 
  12   6   5       11.91       12.63      3.67 o 
  13   6   5       23.75       27.06      4.12 o 
  14   6   5        2.46        6.92      3.90 o 
  15   6   5        3.62        8.95      4.94 o 
 -15   7   5      242.27      224.78     18.03 o 
 -14   7   5       91.20       93.17      9.81 o 
 -13   7   5       30.43       38.23      4.97 o 
 -12   7   5        4.64        3.92      2.18 o 
 -11   7   5      173.20      167.41     10.93 o 
 -10   7   5      333.94      352.47     18.11 o 
  -9   7   5      112.39      109.56     10.11 o 
  -8   7   5       41.77       41.60      4.20 o 
  -7   7   5       86.79       96.20      9.88 o 
  -6   7   5       30.22       29.66      2.76 o 
  -5   7   5      228.66      224.35     11.75 o 
  -4   7   5      254.35      223.23     16.58 o 
  -3   7   5       33.93       31.08      2.77 o 
  -2   7   5       44.58       43.47      4.25 o 
  -1   7   5      160.22      185.68     11.10 o 
   0   7   5      140.45      144.50      8.88 o 
   1   7   5      264.62      267.60     12.86 o 
   2   7   5       36.17       32.99      3.79 o 
   3   7   5      101.12       91.63      8.10 o 
   4   7   5      239.25      224.38     16.79 o 
   5   7   5      301.31      305.68     11.99 o 
   6   7   5      637.88      714.55     23.25 o 
   7   7   5        8.53       11.29      2.55 o 
   8   7   5       71.34       78.92      7.50 o 
   9   7   5       37.08       34.55      4.17 o 
  10   7   5       20.85       20.94      3.44 o 
  11   7   5      163.42      163.14     11.33 o 
  12   7   5       19.50       24.36      3.22 o 
 -11   8   5       76.98       52.95      5.69 o 
 -10   8   5       40.90       40.68      5.64 o 
  -9   8   5       48.67       35.03      4.42 o 
  -8   8   5        5.50        2.29      3.46 o 
  -7   8   5        0.06        9.66      2.19 o 
  -6   8   5        5.12        5.09      3.22 o 
  -5   8   5        1.92        3.74      3.57 o 
  -4   8   5        8.33        7.11      2.15 o 
  -3   8   5        7.62        8.25      1.65 o 
  -2   8   5       16.74       16.48      2.50 o 
  -1   8   5        3.88        4.55      2.35 o 
   0   8   5        0.53        3.43      1.42 o 
   1   8   5       84.85       75.08      6.64 o 
   2   8   5        4.37        2.80      1.54 o 
   3   8   5       75.51       68.05      7.25 o 
   4   8   5        2.01        3.87      2.75 o 
   5   8   5       92.01       88.14      9.08 o 
   6   8   5        3.64        7.74      2.16 o 
   7   8   5        4.80        7.28      3.77 o 
 -24   0   6       21.20       19.12      4.31 o 
 -23   0   6      151.10      150.54     23.08 o 
 -22   0   6      659.68      740.51     42.15 o 
 -21   0   6      333.51      304.08     39.40 o 
 -20   0   6     1484.82     1554.44     43.93 o 
 -19   0   6     1174.77     1145.04     16.37 o 
 -18   0   6      128.66      118.50     11.86 o 
 -17   0   6     1623.83     1492.44     21.44 o 
 -16   0   6     2194.75     2071.79     18.70 o 
 -15   0   6     1091.81     1049.81     21.60 o 
 -14   0   6      502.38      485.78      9.89 o 
 -13   0   6     1142.23     1128.06     17.39 o 
 -12   0   6       59.98       76.73      6.85 o 
 -11   0   6        3.49        5.55      2.05 o 
 -10   0   6       23.19       35.14      3.95 o 
  -9   0   6     2939.68     2930.96     94.97 o 
  -8   0   6     3000.04     2740.14     40.86 o 
  -7   0   6     1019.10      920.64     25.81 o 
  -6   0   6      115.33      120.73      9.65 o 
  -5   0   6      190.95      187.12     13.31 o 
  -4   0   6     3542.27     3689.68     36.79 o 
  -3   0   6     1518.44     1564.49     21.81 o 
  -2   0   6     3610.10     3768.85     61.39 o 
  -1   0   6      689.28      650.99     15.02 o 
   0   0   6       93.88       51.40      4.71 o 
   1   0   6       81.41       95.22      6.22 o 
   2   0   6     4299.84     5113.28    166.78 o 
   3   0   6     7518.65     8291.56    311.93 o 
   4   0   6     2937.81     3005.93     86.72 o 
   5   0   6       11.35       12.00      1.71 o 
   6   0   6      646.00      658.34     13.14 o 
   7   0   6     1178.43     1141.81     22.87 o 
   8   0   6     2079.71     1945.97     48.67 o 
   9   0   6      284.77      279.20      6.53 o 
  10   0   6       91.19       92.76      9.52 o 
  11   0   6      469.00      481.44     12.48 o 
  12   0   6      119.03      125.54     11.78 o 
  13   0   6        3.19        2.44      2.06 o 
  14   0   6      525.88      511.52     10.63 o 
  15   0   6      210.70      234.80     19.51 o 
  16   0   6      732.19      714.68     42.71 o 
  17   0   6      688.54      556.04     17.32 o 
  18   0   6      365.24      381.03     17.75 o 
  19   0   6      205.23      170.69     27.78 o 
  20   0   6      232.91      203.31     57.83 o 
 -24   1   6       13.22       14.62      3.94 o 
 -23   1   6        0.05        3.18      2.19 o 
 -22   1   6       14.67       16.28      2.58 o 
 -21   1   6        3.76        4.45      2.02 o 
 -20   1   6       42.39       40.58      4.07 o 
 -19   1   6       29.60       25.40      3.00 o 
 -18   1   6        1.47        2.33      2.23 o 
 -17   1   6       83.97       68.36      5.20 o 
 -16   1   6       36.68       32.74      2.48 o 
 -15   1   6       26.38       25.78      2.27 o 
 -14   1   6        2.24        1.71      1.94 o 
 -13   1   6       67.02       62.55      4.26 o 
 -12   1   6       47.17       52.51      3.65 o 
 -11   1   6        0.56        1.77      1.83 o 
 -10   1   6      121.72      136.64      7.36 o 
  -9   1   6      501.40      584.08      7.65 o 
  -8   1   6      793.65      958.34     22.08 o 
  -7   1   6      145.50      142.61      8.39 o 
  -6   1   6      453.01      452.27      8.90 o 
  -5   1   6        3.99        2.72      0.89 o 
  -4   1   6      643.47      650.42     11.97 o 
  -3   1   6      789.10      785.74     12.72 o 
  -2   1   6      221.10      233.89      5.09 o 
  -1   1   6      214.43      213.31      7.62 o 
   0   1   6      162.65      204.24      6.30 o 
   1   1   6     4820.90     5718.03     84.99 o 
   2   1   6     1619.53     1757.81     23.20 o 
   3   1   6      151.37      124.14      7.45 o 
   4   1   6       65.38       67.87      5.25 o 
   5   1   6      320.79      302.88      7.22 o 
   6   1   6      268.40      267.14      5.64 o 
   7   1   6       16.35       19.59      1.67 o 
   8   1   6      133.49      137.13     11.34 o 
   9   1   6       35.69       35.39      3.02 o 
  10   1   6     2683.69     2595.58     41.45 o 
  11   1   6     1060.13     1012.99     14.02 o 
  12   1   6      429.75      411.55      6.43 o 
  13   1   6       85.90       75.40      6.04 o 
  14   1   6       45.08       41.58      4.00 o 
  15   1   6       29.99       31.20      2.88 o 
  16   1   6        5.43        5.42      1.51 o 
  17   1   6        0.26        5.15      1.79 o 
  18   1   6       29.80       19.04      3.20 o 
  19   1   6       50.78       45.62      5.93 o 
  20   1   6        1.05        5.04      3.71 o 
 -24   2   6        2.65        7.97      3.17 o 
 -23   2   6      149.63      133.46     15.51 o 
 -22   2   6       11.49       10.36      2.40 o 
 -21   2   6      668.19      725.84     16.67 o 
 -20   2   6      405.42      386.72     23.77 o 
 -19   2   6      169.17      152.77     13.11 o 
 -18   2   6      273.64      238.90     11.14 o 
 -17   2   6       27.37       20.61      2.01 o 
 -16   2   6      878.15      827.44     18.41 o 
 -15   2   6       41.51       48.09      3.71 o 
 -14   2   6       15.66       19.77      2.43 o 
 -13   2   6       24.38       30.44      2.29 o 
 -12   2   6       76.60       73.82      5.58 o 
 -11   2   6       78.77       85.74      4.80 o 
 -10   2   6       68.30       76.49      6.06 o 
  -9   2   6     1078.73     1072.40     22.50 o 
  -8   2   6     3954.04     4191.98     63.17 o 
  -7   2   6      966.78      873.86     21.69 o 
  -6   2   6     1544.59     1540.58     31.72 o 
  -5   2   6     3072.91     3109.32     29.43 o 
  -4   2   6     3705.99     3628.68     62.48 o 
  -3   2   6     3764.76     3835.46     88.32 o 
  -2   2   6     2604.77     2654.27     39.07 o 
  -1   2   6     3061.83     3084.46     46.58 o 
   0   2   6      171.01      120.02      7.94 o 
   1   2   6      593.27      597.88     11.88 o 
   2   2   6     2782.91     3020.49     52.96 o 
   3   2   6     6718.88     6846.40    135.98 o 
   4   2   6      847.78      820.96     13.76 o 
   5   2   6      235.02      224.28      6.21 o 
   6   2   6      593.17      599.07      8.11 o 
   7   2   6     3090.93     3157.05     52.17 o 
   8   2   6      450.94      447.97     11.32 o 
   9   2   6       58.57       56.28      4.42 o 
  10   2   6       40.40       49.40      4.10 o 
  11   2   6      143.69      145.14      7.39 o 
  12   2   6      116.20      121.61      6.34 o 
  13   2   6      167.35      166.47     10.49 o 
  14   2   6       65.77       70.96      6.21 o 
  15   2   6      318.54      332.53     17.02 o 
  16   2   6      167.66      145.56     16.20 o 
  17   2   6      472.19      497.44     14.92 o 
  18   2   6      197.29      196.52     12.11 o 
  19   2   6       19.49       17.75      4.53 o 
 -23   3   6       65.89       51.39      5.92 o 
 -22   3   6       87.71       76.82      9.10 o 
 -21   3   6       68.88       60.23      6.12 o 
 -20   3   6      105.23       94.73      8.92 o 
 -19   3   6       80.64       68.93      7.02 o 
 -18   3   6        6.13        7.61      2.13 o 
 -17   3   6        9.31       10.52      2.19 o 
 -16   3   6       13.39       19.87      2.44 o 
 -15   3   6      236.62      224.88     12.14 o 
 -14   3   6        0.83        4.18      1.53 o 
 -13   3   6       58.58       74.09      5.93 o 
 -12   3   6      196.98      192.69      9.91 o 
 -11   3   6        1.04        3.02      1.60 o 
 -10   3   6      139.60      148.71      8.79 o 
  -9   3   6      641.11      668.06     15.99 o 
  -8   3   6      147.39      144.84      7.77 o 
  -7   3   6      286.62      333.39     12.10 o 
  -6   3   6      575.27      595.61      6.80 o 
  -5   3   6      646.81      686.04     13.37 o 
  -4   3   6      587.90      629.71      8.92 o 
  -3   3   6      134.89      130.48      6.75 o 
  -2   3   6        3.95        8.33      1.23 o 
  -1   3   6     1431.63     1650.02     25.15 o 
   0   3   6      922.08      991.28     14.52 o 
   1   3   6     1399.96     1527.20     26.58 o 
   2   3   6       31.66       40.26      2.64 o 
   3   3   6      606.53      678.77     18.80 o 
   4   3   6      328.12      345.10      5.49 o 
   5   3   6       23.95       24.60      2.43 o 
   6   3   6      121.69      124.01      6.51 o 
   7   3   6      193.77      185.24      8.51 o 
   8   3   6     1246.01     1218.57     32.46 o 
   9   3   6     1684.58     1707.66     62.62 o 
  10   3   6       14.82       13.53      1.98 o 
  11   3   6       18.51       18.13      3.55 o 
  12   3   6      280.53      292.15     10.53 o 
  13   3   6        0.22        2.04      3.89 o 
  14   3   6       81.63       88.21      9.22 o 
  15   3   6        9.62        7.40      2.59 o 
  16   3   6      164.76      136.34     10.19 o 
  17   3   6        0.11        0.33      2.78 o 
  18   3   6       18.79       23.27      4.13 o 
  19   3   6       10.11       15.97      3.04 o 
 -22   4   6       60.10       53.86      6.31 o 
 -21   4   6      131.78      123.69     11.56 o 
 -20   4   6      269.16      270.98     15.75 o 
 -19   4   6      179.27      183.99     18.97 o 
 -18   4   6      201.32      197.08     15.36 o 
 -17   4   6      712.63      725.47     31.60 o 
 -16   4   6        9.92        6.80      4.51 o 
 -15   4   6      840.63      871.34     20.48 o 
 -14   4   6       16.35       17.85      2.26 o 
 -13   4   6      179.24      177.46     13.49 o 
 -12   4   6      468.60      485.95     17.35 o 
 -11   4   6      337.28      365.97      7.80 o 
 -10   4   6      316.32      312.70      8.08 o 
  -9   4   6     1169.29     1218.97     16.49 o 
  -8   4   6      752.56      832.10     27.81 o 
  -7   4   6     1295.83     1384.86     41.41 o 
  -6   4   6      474.86      481.40     11.69 o 
  -5   4   6     2823.93     2971.83     82.59 o 
  -4   4   6      700.46      736.80     22.09 o 
  -3   4   6      186.76      194.21      6.91 o 
  -2   4   6      141.56      136.37      8.38 o 
  -1   4   6      124.46      127.67      5.96 o 
   0   4   6       10.33       14.52      1.79 o 
   1   4   6        5.41        4.91      1.49 o 
   2   4   6      824.75      843.92     24.88 o 
   3   4   6      373.27      347.22     22.14 o 
   4   4   6       14.26       18.61      2.40 o 
   5   4   6       84.82       87.93      7.51 o 
   6   4   6     1395.00     1499.48     48.58 o 
   7   4   6     1906.76     2090.56     62.85 o 
   8   4   6       18.72       17.08      4.60 o 
   9   4   6      159.24      160.43     10.42 o 
  10   4   6      196.39      195.02     14.78 o 
  11   4   6      176.35      171.59     16.07 o 
  12   4   6      315.25      317.22     14.98 o 
  13   4   6      496.57      502.83     14.01 o 
  14   4   6      281.78      298.32     16.90 o 
  15   4   6      107.25      100.67     10.57 o 
  16   4   6      325.73      310.72     15.76 o 
  17   4   6      354.58      393.51     24.59 o 
 -20   5   6        0.48        1.99      2.68 o 
 -19   5   6        5.87        8.42      2.43 o 
 -18   5   6       90.20       80.83      9.10 o 
 -17   5   6       85.25       86.65      8.17 o 
 -16   5   6      104.21      107.80      9.29 o 
 -15   5   6        3.42        2.89      2.59 o 
 -14   5   6       69.43       64.76      4.85 o 
 -13   5   6        7.47        5.38      2.41 o 
 -12   5   6       96.54       98.31      7.22 o 
 -11   5   6       20.86       17.72      2.14 o 
 -10   5   6       11.74       10.18      1.98 o 
  -9   5   6       16.61       11.60      1.51 o 
  -8   5   6       23.28       20.02      1.60 o 
  -7   5   6       77.32       71.97      5.56 o 
  -6   5   6      204.83      212.03      7.18 o 
  -5   5   6      714.66      763.37     22.68 o 
  -4   5   6      164.46      165.31     10.17 o 
  -3   5   6       45.68       49.02      4.27 o 
  -2   5   6      178.70      167.41      9.29 o 
  -1   5   6       47.46       45.37      3.06 o 
   0   5   6       26.70       22.36      2.27 o 
   1   5   6      117.31      126.01      9.89 o 
   2   5   6       16.70       22.43      3.24 o 
   3   5   6       19.55       24.36      2.77 o 
   4   5   6       67.11       73.13      6.17 o 
   5   5   6      141.53      160.16     12.98 o 
   6   5   6        0.01        1.53      1.50 o 
   7   5   6      941.52     1005.97     24.87 o 
   8   5   6      219.72      193.64     13.43 o 
   9   5   6       46.59       47.99      5.54 o 
  10   5   6      126.24      139.75      9.42 o 
  11   5   6        4.83        5.35      2.31 o 
  12   5   6       37.71       40.32      4.28 o 
  13   5   6        5.98        5.53      3.54 o 
  14   5   6       35.40       41.89      6.31 o 
  15   5   6        9.22        4.66      3.20 o 
  16   5   6      125.15      122.03     14.14 o 
 -18   6   6      122.34      120.52     14.56 o 
 -17   6   6      127.66      119.34     11.46 o 
 -16   6   6      182.07      180.87     16.15 o 
 -15   6   6        7.72        3.91      2.41 o 
 -14   6   6      359.88      389.68     35.85 o 
 -13   6   6        1.95        1.84      2.16 o 
 -12   6   6       41.91       52.06      5.14 o 
 -11   6   6       47.13       41.10      3.83 o 
 -10   6   6      191.33      180.97     13.06 o 
  -9   6   6       45.04       40.55      3.94 o 
  -8   6   6      133.99      122.39      9.27 o 
  -7   6   6       41.95       37.61      3.65 o 
  -6   6   6      408.74      380.02     15.15 o 
  -5   6   6      290.98      299.39     12.03 o 
  -4   6   6      764.28      794.33     17.21 o 
  -3   6   6       48.25       48.95      4.89 o 
  -2   6   6      139.31      131.95      8.84 o 
  -1   6   6      383.06      407.36     20.01 o 
   0   6   6      245.64      252.50     12.06 o 
   1   6   6      411.31      419.38     16.25 o 
   2   6   6      802.11      845.14     33.95 o 
   3   6   6      594.18      619.96     11.62 o 
   4   6   6        3.31        3.40      3.08 o 
   5   6   6      125.01      127.45     12.83 o 
   6   6   6     1310.32     1427.85     58.30 o 
   7   6   6      178.72      164.09     12.17 o 
   8   6   6       21.96       17.18      2.27 o 
   9   6   6        4.47        5.68      3.29 o 
  10   6   6       47.48       49.54      4.70 o 
  11   6   6       13.99       15.05      2.96 o 
  12   6   6       31.13       33.48      4.24 o 
  13   6   6       69.45       65.51      7.16 o 
  14   6   6       17.72       14.07      2.92 o 
 -15   7   6        4.75       14.10     10.04 o 
 -14   7   6       15.34       15.06      6.12 o 
 -13   7   6        0.59        4.42      1.99 o 
 -12   7   6        0.00        0.26      2.49 o 
 -11   7   6        6.79        7.49      2.10 o 
 -10   7   6       37.69       39.92      4.10 o 
  -9   7   6        3.27        2.72      1.85 o 
  -8   7   6       79.99       89.94     10.98 o 
  -7   7   6       18.39       16.80      2.79 o 
  -6   7   6        3.68        6.08      1.38 o 
  -5   7   6       99.47       77.86      6.62 o 
  -4   7   6       90.60       91.11      5.45 o 
  -3   7   6       33.75       33.11      2.97 o 
  -2   7   6        0.99        0.79      1.75 o 
  -1   7   6        5.73        6.17      1.78 o 
   0   7   6        5.98        5.63      1.87 o 
   1   7   6        2.12        3.53      2.07 o 
   2   7   6       44.73       41.20      3.98 o 
   3   7   6       19.93       21.13      2.09 o 
   4   7   6        0.61        1.82      3.09 o 
   5   7   6       25.09       18.52      3.24 o 
   6   7   6      500.32      552.55     24.97 o 
   7   7   6        0.58        4.36      2.36 o 
   8   7   6        2.78        2.39      2.72 o 
   9   7   6       19.55       16.03      2.75 o 
  10   7   6        1.81        4.48      1.91 o 
 -10   8   6      118.86      110.22     15.97 o 
  -9   8   6      103.84       94.49     12.58 o 
  -8   8   6       21.35       25.66      4.60 o 
  -7   8   6       31.37       22.60     15.27 o 
  -6   8   6       31.97       34.59      4.03 o 
  -5   8   6       98.98       78.27     10.97 o 
  -4   8   6       34.06       30.18      3.60 o 
  -3   8   6       74.02       53.69      6.47 o 
  -2   8   6        1.61        5.99      2.15 o 
  -1   8   6       13.33        9.23      3.89 o 
   0   8   6       35.01       26.30      4.51 o 
   1   8   6       34.84       38.75      5.41 o 
   2   8   6      149.36      130.67     13.54 o 
   3   8   6       21.54       22.98      3.21 o 
   4   8   6        6.04        3.35      2.19 o 
   5   8   6      232.14      244.11     19.41 o 
 -24   1   7        1.48        6.30      2.87 o 
 -23   1   7      116.98      114.70     13.11 o 
 -22   1   7       40.01       33.96      4.20 o 
 -21   1   7      584.64      642.15     16.93 o 
 -20   1   7      270.34      277.42     12.84 o 
 -19   1   7      614.82      592.32     16.31 o 
 -18   1   7      992.54      928.41     12.76 o 
 -17   1   7      598.83      550.29      9.71 o 
 -16   1   7       59.06       59.46      4.85 o 
 -15   1   7      375.67      401.68      9.60 o 
 -14   1   7     1964.37     1821.78     21.09 o 
 -13   1   7      354.44      330.52     12.29 o 
 -12   1   7       58.13       72.41      4.50 o 
 -11   1   7      671.44      641.37     17.57 o 
 -10   1   7      602.03      567.65      9.26 o 
  -9   1   7      434.35      476.08     10.47 o 
  -8   1   7      443.88      461.93      7.60 o 
  -7   1   7     2952.73     2983.65     56.36 o 
  -6   1   7     3077.47     3152.61     33.42 o 
  -5   1   7     2742.93     2841.98     46.88 o 
  -4   1   7     3492.33     3563.37     67.23 o 
  -3   1   7      576.25      569.96     14.18 o 
  -2   1   7       35.03       33.27      2.52 o 
  -1   1   7     1799.03     2007.66     31.99 o 
   0   1   7       52.27       35.59      2.52 o 
   1   1   7      133.19      166.38      7.11 o 
   2   1   7     2632.62     2970.31     39.47 o 
   3   1   7     1703.70     1865.19     21.84 o 
   4   1   7      268.57      270.36      6.73 o 
   5   1   7       11.08       12.96      1.54 o 
   6   1   7       37.90       42.37      3.39 o 
   7   1   7     1179.65     1170.80     20.41 o 
   8   1   7     1899.37     1836.90     49.25 o 
   9   1   7     3856.81     3901.93     93.82 o 
  10   1   7       48.22       43.40      3.78 o 
  11   1   7     1170.90     1148.34     17.43 o 
  12   1   7      508.72      484.65     10.72 o 
  13   1   7      915.89      889.24     16.29 o 
  14   1   7      930.60      919.77     13.40 o 
  15   1   7      484.63      498.47     18.41 o 
  16   1   7      219.72      171.08     13.58 o 
  17   1   7      103.17      102.13     12.72 o 
  18   1   7      124.07      105.65     11.45 o 
  19   1   7      580.65      658.74     19.05 o 
 -23   2   7       19.10       14.62      4.43 o 
 -22   2   7      224.19      208.28     20.23 o 
 -21   2   7        9.78        7.43      3.68 o 
 -20   2   7        1.56        3.68      2.04 o 
 -19   2   7       85.93       78.73      5.84 o 
 -18   2   7        0.12        0.17      2.48 o 
 -17   2   7        0.10        1.81      2.32 o 
 -16   2   7        2.19        1.03      1.99 o 
 -15   2   7      319.14      277.46      8.40 o 
 -14   2   7       68.02       79.27      5.19 o 
 -13   2   7      118.02      118.90      8.11 o 
 -12   2   7      152.59      139.46     10.03 o 
 -11   2   7       44.47       42.40      3.41 o 
 -10   2   7       47.77       59.96      3.98 o 
  -9   2   7       57.17       72.60      5.24 o 
  -8   2   7       32.00       33.14      2.49 o 
  -7   2   7        3.30        2.03      0.83 o 
  -6   2   7      254.03      247.17     10.35 o 
  -5   2   7      222.01      209.41      7.56 o 
  -4   2   7     1814.81     1760.28     27.12 o 
  -3   2   7       43.23       42.45      3.28 o 
  -2   2   7       25.49       22.39      2.10 o 
  -1   2   7      311.29      323.89     11.87 o 
   0   2   7       99.75      109.71      5.69 o 
   1   2   7       79.92       91.65      5.90 o 
   2   2   7       53.55       46.72      3.76 o 
   3   2   7       15.49       27.70      2.48 o 
   4   2   7       74.18       82.43      6.21 o 
   5   2   7      633.97      611.42     12.00 o 
   6   2   7      562.46      519.08     13.16 o 
   7   2   7       50.34       43.71      3.65 o 
   8   2   7     1151.72     1167.23     28.37 o 
   9   2   7     1715.02     1751.01     49.87 o 
  10   2   7       44.39       37.38      3.22 o 
  11   2   7      276.05      286.69     10.70 o 
  12   2   7        3.01        0.98      1.99 o 
  13   2   7        0.57        2.52      1.43 o 
  14   2   7      153.51      140.54     13.71 o 
  15   2   7       46.35       38.75      4.24 o 
  16   2   7        0.19        9.62      9.34 o 
  17   2   7        6.28        5.32      2.06 o 
  18   2   7      126.30      147.16     19.11 o 
 -22   3   7       24.20       24.74      3.30 o 
 -21   3   7       48.74       48.34      5.48 o 
 -20   3   7      135.05      110.62     12.11 o 
 -19   3   7      165.21      147.63      9.10 o 
 -18   3   7      627.29      618.34     25.81 o 
 -17   3   7       62.17       56.97      4.92 o 
 -16   3   7       54.54       55.69      5.16 o 
 -15   3   7      843.53      864.39     23.80 o 
 -14   3   7      607.56      589.66     13.92 o 
 -13   3   7      299.48      303.90      9.62 o 
 -12   3   7      558.29      556.76     11.47 o 
 -11   3   7      910.59      970.73     27.81 o 
 -10   3   7      791.14      771.63     19.39 o 
  -9   3   7      379.21      361.39     12.44 o 
  -8   3   7     2118.87     2252.44     62.98 o 
  -7   3   7     1772.70     1734.18     32.38 o 
  -6   3   7     1079.74     1084.91     15.49 o 
  -5   3   7     2255.74     2373.57     44.77 o 
  -4   3   7      956.98      982.23     24.40 o 
  -3   3   7       31.50       32.25      2.63 o 
  -2   3   7      270.78      289.87      9.03 o 
  -1   3   7       87.78       86.20      4.75 o 
   0   3   7       48.50       47.86      3.27 o 
   1   3   7       57.89       67.53      4.19 o 
   2   3   7      180.99      190.09      6.84 o 
   3   3   7     1373.42     1452.65     21.57 o 
   4   3   7      585.35      622.79     11.35 o 
   5   3   7      168.64      160.21      8.24 o 
   6   3   7      235.63      241.55      6.78 o 
   7   3   7      226.09      235.51      6.96 o 
   8   3   7     4672.16     4825.57    123.55 o 
   9   3   7      499.00      497.78     17.08 o 
  10   3   7       70.52       73.76      5.23 o 
  11   3   7      105.55       99.85      7.55 o 
  12   3   7        1.45        5.21      1.52 o 
  13   3   7     1286.23     1346.61     55.14 o 
  14   3   7      230.53      217.80     21.09 o 
  15   3   7      169.42      134.01     14.83 o 
  16   3   7      194.34      202.13     18.54 o 
  17   3   7       22.27       18.60      3.95 o 
  18   3   7      246.14      294.29     32.93 o 
 -21   4   7       51.91       49.74      5.74 o 
 -20   4   7       95.22      120.16     12.98 o 
 -19   4   7       17.83       15.17      2.27 o 
 -18   4   7        1.37        3.77      1.97 o 
 -17   4   7        9.42       11.46      2.19 o 
 -16   4   7        3.30        3.51      3.96 o 
 -15   4   7       18.17       15.48      2.94 o 
 -14   4   7       25.94       25.40      2.97 o 
 -13   4   7        1.04        3.00      2.84 o 
 -12   4   7       10.62        7.78      1.57 o 
 -11   4   7        2.06        0.77      2.26 o 
 -10   4   7       12.24        9.50      2.17 o 
  -9   4   7       71.40       88.46      6.23 o 
  -8   4   7       22.82       25.21      1.95 o 
  -7   4   7       40.42       34.44      2.76 o 
  -6   4   7        3.04        3.23      1.23 o 
  -5   4   7      147.13      151.30     10.22 o 
  -4   4   7       26.03       23.66      1.90 o 
  -3   4   7       80.32       84.93      5.50 o 
  -2   4   7      263.12      270.54      5.95 o 
  -1   4   7       27.30       27.19      2.40 o 
   0   4   7       69.74       76.82      5.61 o 
   1   4   7      169.83      178.08      7.06 o 
   2   4   7       33.03       28.06      2.50 o 
   3   4   7       54.29       44.57      3.17 o 
   4   4   7        3.04        1.66      1.99 o 
   5   4   7      163.49      154.10     12.01 o 
   6   4   7      309.14      293.55      8.17 o 
   7   4   7     1013.54     1049.81     17.25 o 
   8   4   7       23.42       23.82      4.20 o 
   9   4   7      218.78      229.14      9.63 o 
  10   4   7      345.02      329.91     15.44 o 
  11   4   7        5.21        2.85      3.87 o 
  12   4   7        8.24        8.01      2.21 o 
  13   4   7       42.30       41.73      4.27 o 
  14   4   7        3.54        8.92      2.42 o 
  15   4   7        4.96        4.80      2.63 o 
  16   4   7      140.12      154.71     11.56 o 
 -20   5   7       54.02       59.08      6.05 o 
 -19   5   7      313.08      283.80     20.35 o 
 -18   5   7      207.30      197.66     14.75 o 
 -17   5   7       26.62       36.45      4.67 o 
 -16   5   7      137.52      144.40      9.71 o 
 -15   5   7      547.65      573.88     26.76 o 
 -14   5   7      118.21      118.63      9.23 o 
 -13   5   7      124.99      116.23      9.35 o 
 -12   5   7      152.85      159.50     12.01 o 
 -11   5   7      293.13      294.57     13.87 o 
 -10   5   7      101.09       96.28      6.22 o 
  -9   5   7      131.36      130.32      7.43 o 
  -8   5   7      944.98     1000.61     28.26 o 
  -7   5   7      212.86      192.70     13.51 o 
  -6   5   7      412.96      428.62     12.54 o 
  -5   5   7      469.10      460.14     13.95 o 
  -4   5   7      225.55      210.63     12.72 o 
  -3   5   7      720.34      716.27     26.40 o 
  -2   5   7       24.65       29.58      2.47 o 
  -1   5   7       98.21       93.83      5.86 o 
   0   5   7      289.21      269.29     13.13 o 
   1   5   7      166.55      174.31     12.66 o 
   2   5   7       16.12       18.02      2.12 o 
   3   5   7       32.07       26.94      3.88 o 
   4   5   7     1640.76     1819.88     37.47 o 
   5   5   7      340.64      341.16     14.58 o 
   6   5   7       14.90       16.59      3.24 o 
   7   5   7      737.80      758.05     25.97 o 
   8   5   7      532.45      533.95     19.51 o 
   9   5   7      204.07      203.55     19.12 o 
  10   5   7       39.96       45.21      5.21 o 
  11   5   7       97.61       97.13      9.56 o 
  12   5   7      204.17      192.04     20.89 o 
  13   5   7       16.06       15.97      2.88 o 
  14   5   7      217.92      184.30     13.75 o 
  15   5   7       38.70       39.77      5.46 o 
 -17   6   7        4.86        1.36      4.86 o 
 -16   6   7       40.46       47.63      8.87 o 
 -15   6   7       22.20       15.43      2.69 o 
 -14   6   7        8.42       10.82      2.59 o 
 -13   6   7        6.25       12.41      2.57 o 
 -12   6   7        4.24        7.64      1.75 o 
 -11   6   7      105.68      115.09      7.97 o 
 -10   6   7       20.93       21.78      2.60 o 
  -9   6   7       19.44       14.61      2.01 o 
  -8   6   7        0.79        4.28      1.40 o 
  -7   6   7        5.44        2.93      2.15 o 
  -6   6   7        0.36        1.76      1.73 o 
  -5   6   7       16.24       16.29      1.63 o 
  -4   6   7        1.19        4.76      1.85 o 
  -3   6   7       27.89       28.52      3.32 o 
  -2   6   7        2.09        4.86      2.93 o 
  -1   6   7        0.00        2.42      2.51 o 
   0   6   7       10.34       13.75      2.56 o 
   1   6   7        6.05        6.13      2.57 o 
   2   6   7       13.80        7.30      3.01 o 
   3   6   7       31.14       22.32      3.06 o 
   4   6   7        0.12        1.13      2.06 o 
   5   6   7      232.87      207.04     14.23 o 
   6   6   7      233.70      213.89     13.67 o 
   7   6   7        0.50        1.17      2.61 o 
   8   6   7       18.48       23.97      2.80 o 
   9   6   7       20.88       20.63      2.71 o 
  10   6   7       43.50       46.91      5.45 o 
  11   6   7       15.68       16.23      4.81 o 
  12   6   7        5.45        6.43      2.67 o 
 -14   7   7      140.93      129.65     14.74 o 
 -13   7   7       14.05       12.11      4.28 o 
 -12   7   7       23.29       20.52      4.65 o 
 -11   7   7        4.59        3.88      2.58 o 
 -10   7   7       18.49       12.33      3.10 o 
  -9   7   7      256.82      249.71     25.48 o 
  -8   7   7        2.73       -1.53      3.10 o 
  -7   7   7      208.50      193.54     14.43 o 
  -6   7   7       92.92       79.47      6.13 o 
  -5   7   7        3.53        1.12      1.42 o 
  -4   7   7      338.71      338.45     33.22 o 
  -3   7   7      216.16      206.35     13.68 o 
  -2   7   7      115.85      120.10      7.11 o 
  -1   7   7       71.17       75.55      6.47 o 
   0   7   7      128.26      119.53      9.40 o 
   1   7   7      184.48      185.52      8.69 o 
   2   7   7        2.80        2.55      2.55 o 
   3   7   7       43.63       36.79      3.72 o 
   4   7   7      297.81      289.94     21.61 o 
   5   7   7      140.24      142.23     14.39 o 
   6   7   7        9.62       10.37      2.09 o 
   7   7   7       15.01       14.75      4.95 o 
   8   7   7       73.31       65.63      9.52 o 
   9   7   7       20.94       16.53      4.30 o 
  -8   8   7        7.08       16.09      4.58 o 
  -7   8   7        5.99       16.55      9.37 o 
  -6   8   7       15.62       28.00      4.99 o 
  -5   8   7       16.05       18.68      8.28 o 
  -4   8   7       18.78       13.93      3.63 o 
  -3   8   7        6.31        3.20      2.52 o 
  -2   8   7        1.55        5.66      4.26 o 
  -1   8   7       35.03       28.16      3.69 o 
   0   8   7        4.41        5.28      5.08 o 
   1   8   7       11.96       12.33      1.99 o 
   2   8   7        3.59       11.73      3.71 o 
   3   8   7        3.22        5.02      4.18 o 
 -24   0   8      663.02      763.51     58.30 o 
 -23   0   8       19.56       11.37      4.39 o 
 -22   0   8      306.97      236.45     36.40 o 
 -21   0   8      515.34      516.43     52.29 o 
 -20   0   8      390.45      401.38     12.41 o 
 -19   0   8      533.15      545.82     21.66 o 
 -18   0   8      319.20      270.37     13.73 o 
 -17   0   8     2159.99     1980.45     25.53 o 
 -16   0   8      934.46      920.59     37.86 o 
 -15   0   8     1396.77     1363.70     41.13 o 
 -14   0   8       23.44       47.94      4.42 o 
 -13   0   8      571.07      492.70     16.00 o 
 -12   0   8       33.78       29.66      3.85 o 
 -11   0   8       27.92       28.87      4.97 o 
 -10   0   8       63.74       83.55     10.14 o 
  -9   0   8      412.89      437.83     32.63 o 
  -8   0   8       38.15       52.21      6.86 o 
  -7   0   8      196.57      183.01     11.85 o 
  -6   0   8        4.60       12.28      3.07 o 
  -5   0   8     1620.54     1694.35     30.58 o 
  -4   0   8      658.49      693.52     16.66 o 
  -3   0   8     3760.35     3875.09     49.72 o 
  -2   0   8      771.33      762.73     19.90 o 
  -1   0   8      606.21      593.22     26.58 o 
   0   0   8      903.99      998.09     18.67 o 
   1   0   8      510.84      549.47     23.88 o 
   2   0   8     2998.53     3189.48    104.54 o 
   3   0   8      384.37      438.16     24.10 o 
   4   0   8      229.25      257.86     22.05 o 
   5   0   8     1894.05     1944.16     68.50 o 
   6   0   8     2096.71     2059.98     32.77 o 
   7   0   8        5.21        2.60      2.06 o 
   8   0   8        3.95        8.47      2.36 o 
   9   0   8    11886.15    13317.88    679.82 o 
  10   0   8       16.86        5.80     10.18 o 
  11   0   8       14.33       12.57      2.28 o 
  12   0   8        2.92        4.77      2.62 o 
  13   0   8      591.36      587.83     14.09 o 
  14   0   8      323.94      320.60     17.90 o 
  15   0   8      320.30      317.96     25.54 o 
  16   0   8      525.72      536.40     22.02 o 
  17   0   8       88.17       66.60      8.80 o 
  18   0   8        7.04       13.47      4.02 o 
 -23   1   8        0.80        1.46      2.30 o 
 -22   1   8        1.16        2.91      2.03 o 
 -21   1   8       71.04       55.98      5.61 o 
 -20   1   8      145.98      120.53     10.51 o 
 -19   1   8       17.83        9.72      2.11 o 
 -18   1   8        7.29        5.55      1.69 o 
 -17   1   8       28.85       24.28      2.51 o 
 -16   1   8       19.07       16.15      1.73 o 
 -15   1   8       64.39       41.03      3.30 o 
 -14   1   8      532.06      434.65      9.15 o 
 -13   1   8        0.76        4.26      2.42 o 
 -12   1   8       20.83       18.49      1.68 o 
 -11   1   8      403.31      377.69      6.05 o 
 -10   1   8      131.91      141.19      8.93 o 
  -9   1   8      131.15      126.97      6.68 o 
  -8   1   8      156.08      173.11     11.25 o 
  -7   1   8      596.52      610.54      7.75 o 
  -6   1   8      489.92      486.55      6.16 o 
  -5   1   8      542.10      483.15     16.36 o 
  -4   1   8      566.02      554.78     15.99 o 
  -3   1   8      646.01      595.19     13.25 o 
  -2   1   8      460.81      476.18     13.05 o 
  -1   1   8      141.28      176.05      7.91 o 
   0   1   8     1667.44     1809.62     33.64 o 
   1   1   8       68.82       68.03      5.45 o 
   2   1   8      373.01      348.25     11.32 o 
   3   1   8      386.92      386.53      7.08 o 
   4   1   8      368.30      379.19      6.00 o 
   5   1   8      139.42      133.44      9.31 o 
   6   1   8       38.08       35.41      2.89 o 
   7   1   8      140.96      148.30      8.36 o 
   8   1   8      520.39      532.10      7.44 o 
   9   1   8      670.54      673.78     14.19 o 
  10   1   8      589.97      582.79     11.33 o 
  11   1   8      259.91      247.88      9.11 o 
  12   1   8       82.88       69.33      5.60 o 
  13   1   8       60.30       52.58      5.16 o 
  14   1   8       47.28       37.26      3.65 o 
  15   1   8       20.98       22.46      2.16 o 
  16   1   8        1.57        6.35      2.41 o 
  17   1   8       11.42        8.33      2.00 o 
  18   1   8        0.33        3.41      2.55 o 
 -23   2   8       95.18       83.30     11.01 o 
 -22   2   8        7.87       13.89      2.10 o 
 -21   2   8       97.81       81.82      8.71 o 
 -20   2   8       94.02       85.72      9.09 o 
 -19   2   8       28.93       31.64      3.59 o 
 -18   2   8      490.83      445.75     13.81 o 
 -17   2   8      535.89      477.13     26.66 o 
 -16   2   8     1182.85     1192.83     19.39 o 
 -15   2   8      153.78      171.32      8.50 o 
 -14   2   8      585.51      580.41     15.14 o 
 -13   2   8      305.02      314.77     14.13 o 
 -12   2   8      931.48      853.65     21.43 o 
 -11   2   8       76.37       77.94      6.26 o 
 -10   2   8      390.08      406.28      8.84 o 
  -9   2   8      358.57      398.09      9.62 o 
  -8   2   8     1151.72     1192.54     14.68 o 
  -7   2   8      204.29      206.65      8.37 o 
  -6   2   8      856.69      903.88     16.03 o 
  -5   2   8      995.08     1018.36     21.68 o 
  -4   2   8     2010.98     2044.30     28.17 o 
  -3   2   8      803.79      809.75     17.44 o 
  -2   2   8     2444.75     2550.18     59.33 o 
  -1   2   8       89.08       73.23      5.88 o 
   0   2   8       38.34       33.08      2.57 o 
   1   2   8      402.99      418.62      7.01 o 
   2   2   8     1803.54     1844.86     42.61 o 
   3   2   8      641.61      667.10     14.58 o 
   4   2   8      288.49      273.26     13.71 o 
   5   2   8     2095.14     2077.58     60.99 o 
   6   2   8     1584.67     1502.05     31.14 o 
   7   2   8       44.20       38.77      3.38 o 
   8   2   8     1286.90     1316.18     23.35 o 
   9   2   8      985.64      978.04     17.40 o 
  10   2   8     1507.11     1547.51     24.91 o 
  11   2   8      349.52      358.31      8.30 o 
  12   2   8        3.50        1.47      1.86 o 
  13   2   8       80.65       73.30      7.75 o 
  14   2   8      130.26      143.48     14.90 o 
  15   2   8      167.52      142.58     17.63 o 
  16   2   8      140.11      126.83     13.48 o 
  17   2   8        5.89        7.22      2.45 o 
 -22   3   8      173.33      140.25     15.21 o 
 -21   3   8      112.55       95.95      8.70 o 
 -20   3   8       31.75       26.69      3.38 o 
 -19   3   8      214.02      195.07     16.50 o 
 -18   3   8       10.62       11.77      1.87 o 
 -17   3   8       65.54       55.96      5.07 o 
 -16   3   8      405.44      359.13     12.59 o 
 -15   3   8       38.36       32.78      4.66 o 
 -14   3   8       72.86       67.27      5.48 o 
 -13   3   8       16.88       14.11      1.92 o 
 -12   3   8      101.05       89.61      4.30 o 
 -11   3   8        8.98        9.00      2.19 o 
 -10   3   8        6.76        5.91      1.75 o 
  -9   3   8       55.63       66.61      5.43 o 
  -8   3   8        6.15        7.50      2.27 o 
  -7   3   8     1474.80     1557.32     16.86 o 
  -6   3   8      272.01      269.94      8.21 o 
  -5   3   8        8.01        6.10      1.86 o 
  -4   3   8       40.19       37.79      3.15 o 
  -3   3   8      181.30      178.36      6.82 o 
  -2   3   8       24.03       25.19      2.31 o 
  -1   3   8       69.01       69.93      4.89 o 
   0   3   8       36.88       35.06      3.27 o 
   1   3   8      332.05      357.25      8.50 o 
   2   3   8      260.38      248.52     13.87 o 
   3   3   8        4.14        4.20      1.67 o 
   4   3   8      330.20      331.51      6.46 o 
   5   3   8       17.66       12.50      1.42 o 
   6   3   8      816.59      822.07     15.63 o 
   7   3   8       38.95       37.28      3.02 o 
   8   3   8       30.56       27.65      3.33 o 
   9   3   8       83.03       85.55      6.67 o 
  10   3   8        0.49        0.15      1.47 o 
  11   3   8      175.81      149.43     11.99 o 
  12   3   8      524.73      477.10     13.26 o 
  13   3   8       99.88       87.78      8.66 o 
  14   3   8        0.00       -0.12      2.23 o 
  15   3   8      120.52      116.85      9.61 o 
  16   3   8       68.54       65.00      7.09 o 
 -21   4   8        1.06       -4.08      4.21 o 
 -20   4   8      165.60      215.27     23.37 o 
 -19   4   8      239.68      219.14     20.99 o 
 -18   4   8      433.47      412.21     30.16 o 
 -17   4   8      938.79      952.87     23.36 o 
 -16   4   8      345.74      336.28     21.97 o 
 -15   4   8      235.44      240.36     16.02 o 
 -14   4   8      298.76      312.22     22.85 o 
 -13   4   8     1063.76     1133.91     33.34 o 
 -12   4   8      498.04      530.91     21.30 o 
 -11   4   8      314.76      321.23     20.36 o 
 -10   4   8       91.12       99.62      6.83 o 
  -9   4   8      374.58      389.07     10.71 o 
  -8   4   8      200.25      195.59      8.13 o 
  -7   4   8       76.70       86.79      7.23 o 
  -6   4   8      111.95      122.62      8.73 o 
  -5   4   8      257.85      268.82     18.50 o 
  -4   4   8       38.56       41.14      3.48 o 
  -3   4   8       47.89       50.88      4.07 o 
  -2   4   8       93.74       97.11      7.59 o 
  -1   4   8       87.22       86.45      9.08 o 
   0   4   8       64.97       67.80      5.40 o 
   1   4   8      245.07      242.18      7.48 o 
   2   4   8      239.92      222.21      9.73 o 
   3   4   8      204.89      218.56     10.71 o 
   4   4   8      645.45      695.64     22.73 o 
   5   4   8     1574.46     1624.70     26.60 o 
   6   4   8      289.54      265.25     18.84 o 
   7   4   8     1398.15     1362.05     29.73 o 
   8   4   8      337.71      321.33     11.91 o 
   9   4   8      221.06      193.47     11.10 o 
  10   4   8      820.95      787.33     32.91 o 
  11   4   8      381.94      391.27     13.51 o 
  12   4   8       72.83       67.34      7.36 o 
  13   4   8       21.72       17.65      3.12 o 
  14   4   8      246.14      237.44     15.57 o 
  15   4   8      232.84      224.99     17.89 o 
 -19   5   8       33.85       32.24      4.70 o 
 -18   5   8      137.93      132.53     17.98 o 
 -17   5   8        5.04        7.63      2.58 o 
 -16   5   8       15.35       14.43      2.28 o 
 -15   5   8        3.89        7.75      2.41 o 
 -14   5   8       36.81       36.44      3.70 o 
 -13   5   8      111.83      121.81     11.07 o 
 -12   5   8       51.55       51.84      4.65 o 
 -11   5   8        4.03        8.36      2.64 o 
 -10   5   8        3.21        5.50      2.24 o 
  -9   5   8       94.22       91.33      6.71 o 
  -8   5   8      748.63      778.33     38.17 o 
  -7   5   8       50.59       41.62      3.43 o 
  -6   5   8       31.32       33.15      3.31 o 
  -5   5   8       36.94       31.30      3.30 o 
  -4   5   8      138.77      136.20     10.43 o 
  -3   5   8       73.26       63.70      5.54 o 
  -2   5   8        4.85        7.98      1.84 o 
  -1   5   8        0.33        0.79      1.85 o 
   0   5   8        0.22        3.20      1.58 o 
   1   5   8       73.91       67.82      6.17 o 
   2   5   8        1.29        3.33      1.52 o 
   3   5   8       18.97       22.06      2.21 o 
   4   5   8      273.81      258.91     12.36 o 
   5   5   8        0.36       -0.23      4.01 o 
   6   5   8       37.56       37.27      4.00 o 
   7   5   8       84.21       86.15      5.83 o 
   8   5   8       30.77       30.41      2.68 o 
   9   5   8       47.63       44.79      7.24 o 
  10   5   8       98.12       93.39      8.10 o 
  11   5   8       26.69       24.33      4.99 o 
  12   5   8        0.48        0.41      2.75 o 
  13   5   8      430.60      492.89     32.65 o 
 -16   6   8       83.25       88.73     15.54 o 
 -15   6   8        6.65        3.45      3.42 o 
 -14   6   8       44.90       43.12      5.64 o 
 -13   6   8      307.01      315.06     30.97 o 
 -12   6   8      292.69      271.38     24.23 o 
 -11   6   8       32.30       22.53      5.21 o 
 -10   6   8        7.46        5.45      2.67 o 
  -9   6   8      173.66      165.74     13.99 o 
  -8   6   8      314.11      288.67     22.82 o 
  -7   6   8      173.31      164.82     10.71 o 
  -6   6   8      465.50      449.93     26.70 o 
  -5   6   8      335.13      324.98     18.52 o 
  -4   6   8      259.01      242.19     17.38 o 
  -3   6   8      318.15      294.38     25.42 o 
  -2   6   8      297.18      310.80     24.87 o 
  -1   6   8      263.31      278.28     27.30 o 
   0   6   8      211.50      237.20     17.03 o 
   1   6   8      268.97      266.42     19.92 o 
   2   6   8       14.66       14.61      5.23 o 
   3   6   8       20.61       23.20      5.12 o 
   4   6   8      265.74      241.61     27.38 o 
   5   6   8       22.67       20.71      3.02 o 
   6   6   8      221.49      183.29     17.46 o 
   7   6   8      154.58      149.87     17.19 o 
   8   6   8        3.10        2.23      3.82 o 
   9   6   8        0.86        1.09      5.11 o 
  10   6   8      107.20      103.82     12.30 o 
  11   6   8      199.91      193.65     24.26 o 
 -13   7   8       27.28       22.27      3.84 o 
 -12   7   8       13.57       24.44      7.70 o 
 -11   7   8       11.75       12.50      3.94 o 
 -10   7   8      264.51      223.41     24.24 o 
  -9   7   8      151.17      119.70     15.26 o 
  -8   7   8       16.62       17.02      4.16 o 
  -7   7   8        5.88        2.20      2.51 o 
  -6   7   8        5.30        5.63      2.13 o 
  -5   7   8        0.44        5.20      1.84 o 
  -4   7   8       22.90       18.12      2.22 o 
  -3   7   8        9.03        8.49      2.29 o 
  -2   7   8        0.16        3.00      2.32 o 
  -1   7   8        7.36       10.52      2.10 o 
   0   7   8       40.79       34.88      4.36 o 
   1   7   8       10.26       12.66      2.38 o 
   2   7   8        1.26        2.92      5.31 o 
   3   7   8        0.46       11.43      3.09 o 
   4   7   8       19.00       17.24      2.70 o 
   5   7   8       54.21       39.19      9.06 o 
   6   7   8       56.09       52.35      7.04 o 
   7   7   8       14.86       11.70      2.81 o 
  -3   8   8       75.39       76.85      9.32 o 
 -23   1   9      107.13       70.50      8.95 o 
 -22   1   9       60.87       52.33      5.90 o 
 -21   1   9       23.01       16.22      2.24 o 
 -20   1   9      502.29      495.23     10.20 o 
 -19   1   9      344.58      308.51      8.68 o 
 -18   1   9        2.34        0.31      1.53 o 
 -17   1   9        6.32        7.29      1.45 o 
 -16   1   9     2081.16     1938.44     21.75 o 
 -15   1   9      547.51      501.47     11.55 o 
 -14   1   9      180.25      133.33      9.44 o 
 -13   1   9      246.49      249.48     10.89 o 
 -12   1   9      956.60      939.77     22.70 o 
 -11   1   9      593.38      576.70     11.40 o 
 -10   1   9      110.44      115.87      7.54 o 
  -9   1   9        3.11        4.40      1.48 o 
  -8   1   9      140.41      141.67     10.68 o 
  -7   1   9      231.12      239.01     13.74 o 
  -6   1   9     6999.34     7234.33    158.74 o 
  -5   1   9     3170.48     3326.57     73.47 o 
  -4   1   9      742.23      734.02     11.03 o 
  -3   1   9     2236.49     2264.23     37.61 o 
  -2   1   9      660.48      643.11     16.90 o 
  -1   1   9      560.08      518.08     12.29 o 
   0   1   9     1718.63     1768.69     27.15 o 
   1   1   9      868.89      914.34     19.62 o 
   2   1   9      122.87      127.94     11.49 o 
   3   1   9       10.71       16.85      2.23 o 
   4   1   9      399.51      408.59     20.00 o 
   5   1   9        3.56        5.80      1.96 o 
   6   1   9        9.10        6.50      2.30 o 
   7   1   9     1508.88     1558.69     28.19 o 
   8   1   9     1759.12     1864.30     43.91 o 
   9   1   9       26.19       28.54      2.67 o 
  10   1   9       39.83       45.63      4.34 o 
  11   1   9      136.95      127.28     10.08 o 
  12   1   9      183.40      180.13      9.93 o 
  13   1   9       21.30       19.63      2.02 o 
  14   1   9      132.00      111.69      9.06 o 
  15   1   9      638.86      682.01     13.71 o 
  16   1   9      166.50      127.55     16.13 o 
 -22   2   9        0.21        4.62      2.29 o 
 -21   2   9       10.25        8.72      2.14 o 
 -20   2   9       57.26       49.21      4.93 o 
 -19   2   9        0.91        1.85      1.69 o 
 -18   2   9       10.66        9.18      2.52 o 
 -17   2   9       27.94       23.87      2.78 o 
 -16   2   9        6.78        1.82      1.73 o 
 -15   2   9        2.04        5.52      1.56 o 
 -14   2   9       27.55       25.22      2.45 o 
 -13   2   9        2.29        6.45      1.96 o 
 -12   2   9      147.41      153.79      9.56 o 
 -11   2   9      504.10      516.31     13.49 o 
 -10   2   9       49.40       52.36      4.30 o 
  -9   2   9      809.23      837.66     17.74 o 
  -8   2   9       11.59        8.47      2.04 o 
  -7   2   9      470.14      459.69     18.30 o 
  -6   2   9       17.29       21.65      2.01 o 
  -5   2   9        1.40        0.00      2.30 o 
  -4   2   9        0.64       -0.34      2.07 o 
  -3   2   9      232.78      245.47     10.00 o 
  -2   2   9      694.23      673.99     18.22 o 
  -1   2   9        9.46        8.12      3.35 o 
   0   2   9       29.88       45.69      3.94 o 
   1   2   9      107.00      126.45     10.45 o 
   2   2   9        3.69        5.28      1.38 o 
   3   2   9        3.19        9.86      1.78 o 
   4   2   9       40.22       39.71      3.21 o 
   5   2   9       71.84       79.09      6.24 o 
   6   2   9      655.61      651.78     22.98 o 
   7   2   9      204.60      186.10     12.60 o 
   8   2   9      354.43      327.62      9.19 o 
   9   2   9      730.43      759.59     16.86 o 
  10   2   9      738.96      743.11     10.53 o 
  11   2   9        3.71        2.99      1.74 o 
  12   2   9       63.86       59.10      6.12 o 
  13   2   9       75.23       58.46      6.52 o 
  14   2   9       73.78       68.99      8.01 o 
  15   2   9       44.07       44.60      7.29 o 
  16   2   9       55.52       55.14      6.66 o 
 -21   3   9       31.99       28.68      3.16 o 
 -20   3   9      102.67       99.89      8.27 o 
 -19   3   9      444.76      409.92     32.62 o 
 -18   3   9       33.22       39.10      3.71 o 
 -17   3   9      602.13      554.45     20.46 o 
 -16   3   9      405.35      419.44     20.30 o 
 -15   3   9      913.80      882.02     19.92 o 
 -14   3   9      310.82      312.90     21.44 o 
 -13   3   9        6.95        3.36      1.91 o 
 -12   3   9      984.01     1017.27     28.67 o 
 -11   3   9      965.69     1027.14     26.21 o 
 -10   3   9        7.94       14.88      2.62 o 
  -9   3   9        6.93        3.53      2.70 o 
  -8   3   9      234.39      215.52     13.56 o 
  -7   3   9     2578.69     2777.31     54.09 o 
  -6   3   9      178.05      193.66     13.95 o 
  -5   3   9      698.91      723.39     12.97 o 
  -4   3   9     1084.99     1185.73     25.64 o 
  -3   3   9       42.84       38.76      3.41 o 
  -2   3   9     1009.03     1052.45     21.02 o 
  -1   3   9      594.16      609.21     19.29 o 
   0   3   9      519.62      522.28     21.51 o 
   1   3   9     1125.27     1168.82     19.89 o 
   2   3   9        7.98        9.25      2.14 o 
   3   3   9      916.74      938.29     10.91 o 
   4   3   9      339.52      366.58      9.84 o 
   5   3   9      152.80      147.33     13.03 o 
   6   3   9      242.73      236.91     10.24 o 
   7   3   9      610.63      562.90     25.25 o 
   8   3   9      692.85      639.32     10.16 o 
   9   3   9       94.16       88.84      7.77 o 
  10   3   9        1.21        4.03      1.74 o 
  11   3   9      476.89      439.23     16.00 o 
  12   3   9        1.30        5.74      1.48 o 
  13   3   9       21.90       24.34      3.06 o 
  14   3   9       72.52       59.10      8.09 o 
  15   3   9      255.92      308.95     34.67 o 
 -20   4   9        1.64        7.38      2.60 o 
 -19   4   9       11.03        7.69      2.42 o 
 -18   4   9       80.62       79.12      7.57 o 
 -17   4   9       14.40        8.75      3.13 o 
 -16   4   9        0.00        1.56      2.85 o 
 -15   4   9        3.79        4.56      1.97 o 
 -14   4   9       36.55       29.08      3.69 o 
 -13   4   9      102.89      107.08     10.87 o 
 -12   4   9       52.84       45.43      3.82 o 
 -11   4   9      182.50      185.90      9.59 o 
 -10   4   9      152.50      167.70     12.43 o 
  -9   4   9      894.57      938.91     32.54 o 
  -8   4   9        0.41        8.71      1.94 o 
  -7   4   9       77.42       81.58      6.06 o 
  -6   4   9       27.99       28.88      2.91 o 
  -5   4   9        2.04        0.95      2.05 o 
  -4   4   9        0.62        7.53      1.60 o 
  -3   4   9       36.19       38.33      3.30 o 
  -2   4   9       20.26       19.64      2.08 o 
  -1   4   9        0.80        3.53      3.28 o 
   0   4   9      175.18      182.85     13.22 o 
   1   4   9        0.90        0.84      1.96 o 
   2   4   9      239.87      222.50     16.07 o 
   3   4   9       48.92       39.07      4.12 o 
   4   4   9       40.43       45.47      4.53 o 
   5   4   9      167.86      170.27     16.18 o 
   6   4   9       25.16       21.52      2.68 o 
   7   4   9        2.97        5.13      1.51 o 
   8   4   9       18.95       19.08      3.24 o 
   9   4   9       22.03       21.11      2.70 o 
  10   4   9       78.96       67.29      7.35 o 
  11   4   9      678.97      702.60     23.26 o 
  12   4   9      100.65       89.83     11.51 o 
  13   4   9       32.26       31.00      4.69 o 
  14   4   9       50.96       43.39      6.34 o 
 -18   5   9      419.38      381.00     42.85 o 
 -17   5   9       69.55       61.53      7.26 o 
 -16   5   9       96.09       92.97      8.52 o 
 -15   5   9      315.15      281.02     24.10 o 
 -14   5   9      202.75      198.94     11.33 o 
 -13   5   9        5.61        5.61      2.38 o 
 -12   5   9       97.52       89.86      8.38 o 
 -11   5   9      711.01      784.05     18.53 o 
 -10   5   9      157.09      157.73     14.06 o 
  -9   5   9      436.09      439.65     22.63 o 
  -8   5   9      547.56      557.22     33.03 o 
  -7   5   9      577.84      606.40     21.78 o 
  -6   5   9      244.07      244.10     14.19 o 
  -5   5   9      140.28      147.09     11.54 o 
  -4   5   9      351.72      354.30     13.15 o 
  -3   5   9      507.66      489.77     21.71 o 
  -2   5   9      151.18      143.62     11.45 o 
  -1   5   9      616.25      634.16     27.19 o 
   0   5   9      356.50      372.09     15.62 o 
   1   5   9       14.67       18.57      2.99 o 
   2   5   9      466.97      487.60     15.42 o 
   3   5   9       65.42       71.88      5.89 o 
   4   5   9      275.74      265.30     23.62 o 
   5   5   9      113.31      116.51      9.02 o 
   6   5   9       96.46       98.09      8.96 o 
   7   5   9      352.92      346.35     12.20 o 
   8   5   9       24.11       20.60      2.68 o 
   9   5   9       85.46       95.84      9.82 o 
  10   5   9      165.35      159.10     21.45 o 
  11   5   9       93.88       82.86     10.29 o 
  12   5   9      103.74       86.33     11.61 o 
 -15   6   9        0.08        3.07      5.19 o 
 -14   6   9       14.66       14.27      2.88 o 
 -13   6   9       26.30       21.80      4.11 o 
 -12   6   9       26.78       15.20      5.63 o 
 -11   6   9        9.97        8.73      2.87 o 
 -10   6   9      382.24      372.46     20.40 o 
  -9   6   9       21.98       20.43      2.26 o 
  -8   6   9       11.17       12.82      2.75 o 
  -7   6   9        8.08        5.79      2.08 o 
  -6   6   9       19.54       12.27      1.64 o 
  -5   6   9        3.97        7.02      1.66 o 
  -4   6   9       15.33       12.01      1.90 o 
  -3   6   9       17.74       18.66      2.82 o 
  -2   6   9        6.29        6.29      2.51 o 
  -1   6   9       48.32       49.15      4.75 o 
   0   6   9        5.20        3.11      2.96 o 
   1   6   9       91.36       88.75      8.49 o 
   2   6   9        0.13        1.58      2.30 o 
   3   6   9        3.55        5.30      2.03 o 
   4   6   9       37.24       35.57      4.18 o 
   5   6   9        1.20        4.21      8.15 o 
   6   6   9        0.43        1.20      3.06 o 
   7   6   9        3.45        5.22      4.50 o 
   8   6   9        3.97        5.48      2.73 o 
   9   6   9        0.05        4.71      3.20 o 
 -11   7   9      236.36      190.99     23.03 o 
 -10   7   9        3.08        2.34      1.80 o 
  -9   7   9       33.82       20.90      3.86 o 
  -8   7   9      122.87      100.84     11.50 o 
  -7   7   9      251.33      235.57     24.57 o 
  -6   7   9      167.88      141.29     12.64 o 
  -5   7   9       19.33       21.04      2.81 o 
  -4   7   9       93.98       80.99      9.38 o 
  -3   7   9      196.06      171.75     19.90 o 
  -2   7   9      114.89      100.60     10.84 o 
  -1   7   9      103.81       94.91     10.38 o 
   0   7   9        9.75        3.89      2.16 o 
   1   7   9        1.07        7.68      2.14 o 
   2   7   9        2.31        3.68      2.42 o 
   3   7   9       97.42       79.48      7.82 o 
   4   7   9        1.54        0.69      2.40 o 
   5   7   9       31.23       25.15      6.52 o 
 -22   0  10       59.43       57.15     17.75 o 
 -21   0  10       50.24       43.07     12.62 o 
 -20   0  10       36.73       39.12      5.81 o 
 -19   0  10        9.55       10.18      2.36 o 
 -18   0  10       79.25       80.10     10.55 o 
 -17   0  10      566.02      558.50     26.06 o 
 -16   0  10      592.43      513.93     34.38 o 
 -15   0  10      175.65      150.94     21.79 o 
 -14   0  10      347.61      329.57     28.34 o 
 -13   0  10      997.49     1068.72     22.62 o 
 -12   0  10        6.96        8.91     11.12 o 
 -11   0  10      463.67      459.19     28.81 o 
 -10   0  10     3641.33     3945.09     39.39 o 
  -9   0  10     4437.31     4456.38    164.60 o 
  -8   0  10     1729.67     1776.19     76.07 o 
  -7   0  10     1267.20     1207.09     51.48 o 
  -6   0  10     5216.94     5597.49    279.25 o 
  -5   0  10     3265.88     3499.96     75.26 o 
  -4   0  10      535.95      563.50     15.67 o 
  -3   0  10      597.47      646.92     27.93 o 
  -2   0  10      134.89      150.73     21.55 o 
  -1   0  10       35.47       38.91      6.37 o 
   0   0  10        7.26       13.09      6.12 o 
   1   0  10      721.97      628.14     35.01 o 
   2   0  10      370.70      428.94     12.96 o 
   3   0  10       60.02       43.77      9.97 o 
   4   0  10      367.39      355.19     24.34 o 
   5   0  10       85.57       80.52      8.58 o 
   6   0  10      124.98      121.89     11.68 o 
   7   0  10     2365.51     2498.48    104.16 o 
   8   0  10      100.00      107.28     10.86 o 
   9   0  10     1745.38     1762.68     73.22 o 
  10   0  10     1402.41     1437.04     67.64 o 
  11   0  10      258.87      231.54     24.67 o 
  12   0  10       44.31       33.85      5.22 o 
  13   0  10      208.77      162.56     20.29 o 
  14   0  10      378.01      374.24     33.37 o 
  15   0  10       50.16       36.12      4.73 o 
 -22   1  10        0.01        3.77      3.57 o 
 -21   1  10        5.59        4.71      2.14 o 
 -20   1  10        0.94        7.14      4.80 o 
 -19   1  10       27.48       25.59      3.71 o 
 -18   1  10       12.84       12.58      2.48 o 
 -17   1  10       12.55       15.09      2.15 o 
 -16   1  10      878.07      811.39     21.98 o 
 -15   1  10      148.77      106.14      6.99 o 
 -14   1  10       83.21       73.34      4.79 o 
 -13   1  10      184.51      169.49     11.70 o 
 -12   1  10       41.48       40.97      3.50 o 
 -11   1  10        0.16        0.35      1.67 o 
 -10   1  10        0.74        4.14      2.48 o 
  -9   1  10        6.78       10.31      1.63 o 
  -8   1  10      113.72      111.66      9.83 o 
  -7   1  10     1398.21     1417.65     32.33 o 
  -6   1  10     2042.27     2166.11     39.62 o 
  -5   1  10     1880.31     1950.76     55.12 o 
  -4   1  10       14.10       12.34      2.57 o 
  -3   1  10      287.51      266.34     20.07 o 
  -2   1  10      105.43      104.01      6.82 o 
  -1   1  10        6.07        6.50      1.38 o 
   0   1  10       67.20       75.51      6.87 o 
   1   1  10       10.14        6.21      1.72 o 
   2   1  10        5.37        6.87      1.92 o 
   3   1  10      219.18      190.32     12.50 o 
   4   1  10      351.07      345.57     11.51 o 
   5   1  10        1.20        0.54      1.62 o 
   6   1  10       98.05       98.03      7.30 o 
   7   1  10       10.67       14.97      3.51 o 
   8   1  10        0.17        0.64      1.56 o 
   9   1  10        4.74        4.08      1.54 o 
  10   1  10       39.01       39.39      2.93 o 
  11   1  10       48.78       46.37      3.99 o 
  12   1  10       20.22       15.86      1.58 o 
  13   1  10        7.18        6.58      1.58 o 
  14   1  10       31.04       24.15      2.81 o 
  15   1  10        0.60        5.47      2.17 o 
 -21   2  10       39.58       38.85      5.62 o 
 -20   2  10       19.80       14.98      2.66 o 
 -19   2  10       32.35       26.31      3.28 o 
 -18   2  10      146.51      125.94     12.68 o 
 -17   2  10      556.60      568.85     17.76 o 
 -16   2  10      542.41      506.41     16.00 o 
 -15   2  10      264.74      256.62     12.46 o 
 -14   2  10     1009.35     1054.29     15.38 o 
 -13   2  10      566.20      607.76     10.18 o 
 -12   2  10      196.27      213.78     10.27 o 
 -11   2  10      203.70      204.89     11.85 o 
 -10   2  10     3866.30     4293.26     51.29 o 
  -9   2  10     1441.20     1469.56     15.73 o 
  -8   2  10      375.73      392.66     11.28 o 
  -7   2  10       29.28       23.91      2.72 o 
  -6   2  10     1714.23     1897.07     41.78 o 
  -5   2  10     3480.12     3749.61     80.10 o 
  -4   2  10      857.80      900.46     21.67 o 
  -3   2  10      315.25      346.30      9.71 o 
  -2   2  10      480.37      485.66     18.55 o 
  -1   2  10       17.25       21.51      2.04 o 
   0   2  10      249.32      248.31     13.18 o 
   1   2  10      586.21      598.87     14.42 o 
   2   2  10       13.14       24.51      3.84 o 
   3   2  10       76.06       84.31      5.13 o 
   4   2  10        1.64        6.93      1.77 o 
   5   2  10       97.41       94.98      7.51 o 
   6   2  10      223.37      212.55     14.00 o 
   7   2  10       60.63       60.07      6.01 o 
   8   2  10      679.29      701.20     15.34 o 
   9   2  10      118.04      115.17     10.05 o 
  10   2  10      852.17      892.67     26.21 o 
  11   2  10      101.00       93.51      9.60 o 
  12   2  10       24.00       22.97      4.30 o 
  13   2  10       87.89       80.27      9.92 o 
  14   2  10      215.98      189.87     22.96 o 
 -20   3  10        7.78        3.75      2.91 o 
 -19   3  10        0.62        5.53      2.87 o 
 -18   3  10      202.09      182.83     15.11 o 
 -17   3  10        8.57        6.75      3.37 o 
 -16   3  10       24.55       19.07      2.84 o 
 -15   3  10       25.30       28.23      3.03 o 
 -14   3  10      452.95      404.81     21.55 o 
 -13   3  10      197.99      166.15     13.04 o 
 -12   3  10        8.00        6.80      2.13 o 
 -11   3  10      116.15      114.05      8.26 o 
 -10   3  10       84.96       97.62      8.65 o 
  -9   3  10      240.44      254.37     12.87 o 
  -8   3  10      319.50      295.85     18.74 o 
  -7   3  10      311.63      315.43     12.16 o 
  -6   3  10      280.89      278.86     18.82 o 
  -5   3  10      284.81      283.01     17.12 o 
  -4   3  10      767.17      826.32     14.39 o 
  -3   3  10       69.96       82.87      5.45 o 
  -2   3  10      108.68      112.21      9.16 o 
  -1   3  10      149.85      132.80      9.53 o 
   0   3  10       91.76       87.77      6.64 o 
   1   3  10       24.04       20.30      1.86 o 
   2   3  10      190.72      171.15      9.80 o 
   3   3  10        0.96        1.14      1.62 o 
   4   3  10        6.51        8.63      2.20 o 
   5   3  10      150.54      140.56     12.25 o 
   6   3  10        0.07        2.46      1.43 o 
   7   3  10        1.93        3.80      2.64 o 
   8   3  10       10.79       11.13      2.17 o 
   9   3  10      406.67      431.90     17.06 o 
  10   3  10        6.84        6.23      5.17 o 
  11   3  10        0.67        4.61      2.01 o 
  12   3  10       29.71       27.96      3.89 o 
  13   3  10       43.14       43.25      5.83 o 
 -19   4  10      152.20      140.86     13.34 o 
 -18   4  10      244.39      208.19     19.64 o 
 -17   4  10      249.49      232.89     19.43 o 
 -16   4  10       71.02       74.47      8.52 o 
 -15   4  10      313.76      291.42     15.84 o 
 -14   4  10      410.28      434.08     26.59 o 
 -13   4  10      265.71      258.85     21.83 o 
 -12   4  10        5.61        4.66      1.39 o 
 -11   4  10      179.78      169.36      9.10 o 
 -10   4  10      421.49      427.94     15.14 o 
  -9   4  10       18.38       17.53      2.02 o 
  -8   4  10       14.41       18.24      2.33 o 
  -7   4  10        4.80        8.45      1.88 o 
  -6   4  10       62.21       50.34      5.96 o 
  -5   4  10      792.74      882.49     25.67 o 
  -4   4  10      501.31      529.88     11.28 o 
  -3   4  10      126.96      120.30      9.73 o 
  -2   4  10       98.48       97.66      7.77 o 
  -1   4  10      664.06      687.97     22.36 o 
   0   4  10      676.94      692.01     17.14 o 
   1   4  10      100.16      102.45      6.07 o 
   2   4  10      272.67      277.67     19.81 o 
   3   4  10       94.50      107.57      9.51 o 
   4   4  10      130.17      128.48      6.77 o 
   5   4  10      404.00      377.57     13.65 o 
   6   4  10      304.24      314.20     16.93 o 
   7   4  10       59.42       41.80      6.20 o 
   8   4  10      213.17      184.12     17.55 o 
   9   4  10      454.45      444.96     34.75 o 
  10   4  10        3.13        8.75      4.41 o 
  11   4  10      410.56      379.60     17.65 o 
  12   4  10       24.19       11.03      6.99 o 
 -17   5  10        1.32        3.88      2.80 o 
 -16   5  10        6.78        7.69      2.73 o 
 -15   5  10        0.68        6.51      2.29 o 
 -14   5  10       69.92       58.67      7.50 o 
 -13   5  10       16.84       21.00      3.15 o 
 -12   5  10      102.27       86.50      7.78 o 
 -11   5  10      148.73      135.41     10.66 o 
 -10   5  10        0.08        2.20      2.48 o 
  -9   5  10       87.56       80.65      5.84 o 
  -8   5  10       41.26       46.08      3.96 o 
  -7   5  10       50.93       51.21      4.63 o 
  -6   5  10      140.73      138.43     10.02 o 
  -5   5  10       79.08       72.40      6.37 o 
  -4   5  10       23.43       18.02      2.17 o 
  -3   5  10      176.79      178.18     14.09 o 
  -2   5  10      303.24      292.32     18.09 o 
  -1   5  10        2.64        5.48      1.53 o 
   0   5  10        8.16        6.26      3.49 o 
   1   5  10       38.62       33.85      4.22 o 
   2   5  10      115.46      114.55      9.81 o 
   3   5  10       67.01       67.94      7.30 o 
   4   5  10       27.00       34.84      3.47 o 
   5   5  10        0.04        2.45      2.52 o 
   6   5  10       13.34        9.41      3.83 o 
   7   5  10       21.49       27.07      5.01 o 
   8   5  10       69.74       68.00      9.08 o 
   9   5  10       42.22       43.65      6.28 o 
  10   5  10       25.62       18.38      5.28 o 
 -14   6  10      358.22      311.99     33.54 o 
 -13   6  10       95.70       98.98     11.68 o 
 -12   6  10      108.44       98.90     12.23 o 
 -11   6  10      278.98      277.36     31.66 o 
 -10   6  10       67.37       70.60      8.65 o 
  -9   6  10      116.18      102.96     10.62 o 
  -8   6  10      254.99      255.05     26.36 o 
  -7   6  10      179.00      159.32     12.70 o 
  -6   6  10      119.84      107.56      9.08 o 
  -5   6  10      161.49      140.26     11.96 o 
  -4   6  10      276.04      303.25     15.24 o 
  -3   6  10       34.86       28.79      3.22 o 
  -2   6  10       15.47       13.17      3.66 o 
  -1   6  10      376.91      365.44     17.01 o 
   0   6  10       32.15       35.58      4.09 o 
   1   6  10        5.32        7.85      2.39 o 
   2   6  10       13.52       13.37      3.40 o 
   3   6  10        0.69        6.32      2.43 o 
   4   6  10       26.50       25.00      4.45 o 
   5   6  10       89.36       81.90      7.06 o 
   6   6  10      127.92      139.90      9.93 o 
   7   6  10       27.32       36.19      5.41 o 
  -8   7  10       15.41       10.09      2.70 o 
  -7   7  10       46.09       41.51      5.64 o 
  -6   7  10       16.46       10.67      1.93 o 
  -5   7  10       28.48       23.49      2.87 o 
  -4   7  10        0.08        1.57      2.07 o 
  -3   7  10        1.49        5.77      1.71 o 
  -2   7  10        0.14        5.82      3.38 o 
  -1   7  10      161.52      146.02     15.88 o 
   0   7  10       13.53       14.67      3.30 o 
   1   7  10        0.70        4.22      3.18 o 
 -21   1  11      204.27      174.39     22.57 o 
 -20   1  11       63.01       63.00      7.27 o 
 -19   1  11       24.34       28.74      4.33 o 
 -18   1  11      352.35      307.16     29.40 o 
 -17   1  11      171.48      158.61     14.00 o 
 -16   1  11      134.14      124.54     11.50 o 
 -15   1  11     1068.91     1056.18     21.14 o 
 -14   1  11      537.22      553.50     13.55 o 
 -13   1  11      409.42      411.08     15.99 o 
 -12   1  11      834.97      843.27     16.05 o 
 -11   1  11      874.02      893.02     16.21 o 
 -10   1  11      117.76      128.41     10.31 o 
  -9   1  11        6.65        7.25      3.92 o 
  -8   1  11      711.62      782.26     23.10 o 
  -7   1  11       99.34      100.53     10.27 o 
  -6   1  11      328.11      332.73     12.99 o 
  -5   1  11      910.08      988.68     23.38 o 
  -4   1  11     1221.01     1293.58     34.25 o 
  -3   1  11      477.88      499.43     13.98 o 
  -2   1  11       41.10       40.58      4.37 o 
  -1   1  11       72.22       88.83      7.93 o 
   0   1  11     1615.12     1616.91     57.65 o 
   1   1  11      936.96      865.43     29.86 o 
   2   1  11      463.98      477.08     17.17 o 
   3   1  11       44.38       60.25      5.36 o 
   4   1  11        6.51        9.98      2.55 o 
   5   1  11      291.69      308.46     14.11 o 
   6   1  11      811.84      822.37     16.29 o 
   7   1  11     1245.20     1307.16     43.65 o 
   8   1  11      268.99      278.55     12.07 o 
   9   1  11      407.50      437.73     12.30 o 
  10   1  11      141.21      126.20     11.00 o 
  11   1  11       89.30       66.87      6.71 o 
  12   1  11      169.19      146.23     12.53 o 
  13   1  11      241.55      224.03     12.19 o 
 -20   2  11        0.24        0.54      3.72 o 
 -19   2  11       39.48       28.92      3.61 o 
 -18   2  11       43.75       44.72      6.99 o 
 -17   2  11       35.06       31.62      3.67 o 
 -16   2  11       14.81       11.97      2.50 o 
 -15   2  11       40.90       33.24      5.24 o 
 -14   2  11        9.90       14.45      1.83 o 
 -13   2  11      188.56      182.92     14.27 o 
 -12   2  11       12.06       10.48      1.64 o 
 -11   2  11       10.89       16.49      2.07 o 
 -10   2  11        5.83        8.64      3.01 o 
  -9   2  11       44.48       49.43      4.66 o 
  -8   2  11     2146.16     2299.45     30.65 o 
  -7   2  11       35.52       37.44      4.52 o 
  -6   2  11     1157.40     1200.00     26.78 o 
  -5   2  11      150.51      150.94      8.92 o 
  -4   2  11      444.69      439.51     24.26 o 
  -3   2  11       67.43       74.02      5.79 o 
  -2   2  11        5.72        0.00      1.89 o 
  -1   2  11       10.12        8.83      1.71 o 
   0   2  11       19.66       16.38      2.21 o 
   1   2  11      644.91      554.18     27.46 o 
   2   2  11      213.94      189.33     12.16 o 
   3   2  11       20.09       17.80      1.83 o 
   4   2  11       98.50      100.42      7.82 o 
   5   2  11        3.21        6.23      1.69 o 
   6   2  11       13.40       13.27      2.10 o 
   7   2  11       82.20       69.64      4.85 o 
   8   2  11        4.51       -0.36      2.07 o 
   9   2  11        0.89        1.72      2.11 o 
  10   2  11       22.12       22.59      3.22 o 
  11   2  11       49.74       44.75      4.97 o 
  12   2  11        1.94        5.00      1.94 o 
  13   2  11        7.11        7.17      2.28 o 
 -19   3  11      317.96      277.99     33.01 o 
 -18   3  11       39.33       34.20      3.68 o 
 -17   3  11      212.53      192.06     21.79 o 
 -16   3  11      333.74      297.95     20.07 o 
 -15   3  11       46.63       51.70      4.31 o 
 -14   3  11      627.07      648.45     18.69 o 
 -13   3  11       85.63       76.02      6.97 o 
 -12   3  11      338.60      352.72     12.31 o 
 -11   3  11      184.03      180.27     13.15 o 
 -10   3  11       16.63       13.40      2.01 o 
  -9   3  11      208.59      218.39     11.99 o 
  -8   3  11       53.27       60.19      5.51 o 
  -7   3  11       76.71       72.03      5.39 o 
  -6   3  11       64.12       72.46      6.28 o 
  -5   3  11        7.76       10.27      4.34 o 
  -4   3  11     2919.93     3214.24     41.20 o 
  -3   3  11      437.85      427.09     14.67 o 
  -2   3  11       70.06       80.32      6.96 o 
  -1   3  11      395.04      392.47     18.26 o 
   0   3  11      653.28      660.03     15.72 o 
   1   3  11      923.52      941.52     15.96 o 
   2   3  11      136.44      143.54      9.91 o 
   3   3  11      167.56      163.33     11.84 o 
   4   3  11       95.40       89.92      7.77 o 
   5   3  11        2.19        3.27      1.72 o 
   6   3  11      384.51      391.27     24.43 o 
   7   3  11      159.85      135.58     14.38 o 
   8   3  11      519.80      537.21     11.85 o 
   9   3  11       31.60       26.34      2.65 o 
  10   3  11       88.87       58.86      6.92 o 
  11   3  11      140.26      123.14     18.61 o 
  12   3  11      104.27       97.14     12.57 o 
 -18   4  11        1.61        6.88      3.53 o 
 -17   4  11        0.00        4.95      2.15 o 
 -16   4  11        5.21        5.71      1.88 o 
 -15   4  11       30.34       28.30      3.60 o 
 -14   4  11        0.24        1.56      3.48 o 
 -13   4  11       87.96       87.64      6.86 o 
 -12   4  11       27.67       21.76      2.62 o 
 -11   4  11       17.42       17.51      2.90 o 
 -10   4  11      268.16      271.04     14.10 o 
  -9   4  11      155.44      138.24      7.57 o 
  -8   4  11      122.04      119.45      8.97 o 
  -7   4  11       28.08       28.79      3.99 o 
  -6   4  11      915.48      986.04     30.14 o 
  -5   4  11      121.47      129.10      9.18 o 
  -4   4  11      518.97      570.78     12.81 o 
  -3   4  11       56.75       49.65      4.11 o 
  -2   4  11        0.20        0.92      2.49 o 
  -1   4  11      123.88      105.17      8.16 o 
   0   4  11      174.91      134.93      9.91 o 
   1   4  11       46.09       39.54      3.64 o 
   2   4  11       82.37       77.91      7.60 o 
   3   4  11      201.61      174.10     19.58 o 
   4   4  11        1.66        6.79      3.30 o 
   5   4  11        5.25        7.85      2.48 o 
   6   4  11       39.65       38.12      4.09 o 
   7   4  11       80.61       71.73      7.84 o 
   8   4  11       55.82       54.61      6.55 o 
   9   4  11       16.82       10.65      2.38 o 
  10   4  11        0.25        4.37      2.48 o 
 -15   5  11      158.51      153.41     15.60 o 
 -14   5  11        3.49        3.97      3.42 o 
 -13   5  11      632.59      662.62     18.63 o 
 -12   5  11       90.23       80.41      7.31 o 
 -11   5  11       11.85       15.81      3.29 o 
 -10   5  11       94.55       78.85      5.83 o 
  -9   5  11       59.94       64.38      5.78 o 
  -8   5  11      253.66      254.84     15.10 o 
  -7   5  11       47.35       43.62      4.00 o 
  -6   5  11        8.06        6.80      1.61 o 
  -5   5  11       99.53      101.05      7.96 o 
  -4   5  11      190.19      186.41     11.38 o 
  -3   5  11      954.00     1055.75     34.95 o 
  -2   5  11       29.81       30.47      4.59 o 
  -1   5  11       99.32      101.41      9.02 o 
   0   5  11      292.50      274.71     23.97 o 
   1   5  11       71.98       67.23      6.65 o 
   2   5  11      133.02      132.72     12.59 o 
   3   5  11      183.79      184.72     17.34 o 
   4   5  11       69.02       56.33      6.34 o 
   5   5  11       40.25       36.70      4.20 o 
   6   5  11        5.65        7.61      2.31 o 
   7   5  11      386.65      412.68     37.62 o 
   8   5  11      146.96      135.30     18.95 o 
 -11   6  11       85.89       60.85      6.20 o 
 -10   6  11        3.11        7.51      2.62 o 
  -9   6  11       21.08       21.19      3.39 o 
  -8   6  11        0.17        0.62      2.41 o 
  -7   6  11       11.53       15.80      3.00 o 
  -6   6  11       66.03       52.82      6.70 o 
  -5   6  11       99.36       99.40      9.44 o 
  -4   6  11       13.40       11.60      3.29 o 
  -3   6  11      108.13      102.67     10.60 o 
  -2   6  11       57.42       43.45      4.84 o 
  -1   6  11       81.68       66.03      6.63 o 
   0   6  11        7.60        9.43      2.42 o 
   1   6  11        8.44       14.08      4.70 o 
   2   6  11       55.19       40.44      4.26 o 
   3   6  11        3.44        3.43      2.92 o 
   4   6  11        0.06        3.81      3.14 o 
 -20   0  12      165.62      189.11     40.55 o 
 -19   0  12        1.26        4.93     13.67 o 
 -18   0  12      441.90      388.69     40.68 o 
 -17   0  12      174.29      157.76     25.11 o 
 -16   0  12      106.41       94.77     14.44 o 
 -15   0  12       91.95       84.01     12.99 o 
 -14   0  12      162.38      175.06     25.44 o 
 -13   0  12      119.55      104.55     16.64 o 
 -12   0  12      485.70      480.30     27.89 o 
 -11   0  12     1478.24     1533.91     30.34 o 
 -10   0  12      326.58      313.83     25.57 o 
  -9   0  12      187.97      195.10     23.83 o 
  -8   0  12      993.53     1082.14     64.55 o 
  -7   0  12      625.90      578.54     60.55 o 
  -6   0  12      255.14      256.33     30.61 o 
  -5   0  12     1052.07     1119.16     21.44 o 
  -4   0  12     1134.98     1199.34     58.64 o 
  -3   0  12      314.10      340.80     39.03 o 
  -2   0  12      240.35      245.69     34.94 o 
  -1   0  12      856.51      856.46     25.56 o 
   0   0  12      557.77      643.06     23.34 o 
   1   0  12      236.86      266.69     32.22 o 
   2   0  12     3540.79     3525.00     47.51 o 
   3   0  12       36.93       51.33      8.43 o 
   4   0  12      104.91      134.04     17.21 o 
   5   0  12       35.03       45.98      6.81 o 
   6   0  12      230.69      216.21     21.74 o 
   7   0  12       90.55       76.36     12.59 o 
   8   0  12      138.22      129.52     12.01 o 
   9   0  12      625.87      650.08     26.83 o 
  10   0  12      119.34      105.79     12.57 o 
  11   0  12       47.51       35.48      7.57 o 
  12   0  12       16.33       25.35      4.67 o 
 -20   1  12       21.21       24.59      5.25 o 
 -19   1  12       52.04       48.13      7.79 o 
 -18   1  12      110.49      103.87      6.96 o 
 -17   1  12       10.02        7.46      2.48 o 
 -16   1  12       32.65       26.68      5.21 o 
 -15   1  12        0.02        1.65      2.99 o 
 -14   1  12        1.45        3.05      3.01 o 
 -13   1  12        0.01       -2.70      3.73 o 
 -12   1  12      138.36      147.15     12.21 o 
 -11   1  12        3.66        6.13      2.90 o 
 -10   1  12       73.09       73.19      5.68 o 
  -9   1  12      337.81      344.41     20.05 o 
  -8   1  12       35.56       36.99      4.78 o 
  -7   1  12      384.46      404.66     12.98 o 
  -6   1  12       29.81       42.51      4.65 o 
  -5   1  12       91.82       93.78      8.28 o 
  -4   1  12       22.08       25.60      5.50 o 
  -3   1  12       14.15        9.70      2.43 o 
  -2   1  12        1.92        3.23      2.40 o 
  -1   1  12        5.83        7.13      1.79 o 
   0   1  12      113.61      118.93     11.22 o 
   1   1  12        5.69        8.27      3.66 o 
   2   1  12        7.82       13.02      2.16 o 
   3   1  12       31.34       30.34      3.36 o 
   4   1  12      109.49      110.06      9.23 o 
   5   1  12       73.17       72.62      6.82 o 
   6   1  12        4.26        1.00      2.53 o 
   7   1  12        0.58        2.60      1.67 o 
   8   1  12       90.70      102.50      8.16 o 
   9   1  12      123.22      127.21      9.82 o 
  10   1  12       37.38       37.89      4.40 o 
  11   1  12        0.20        3.10      2.87 o 
 -19   2  12      211.91      207.52     15.02 o 
 -18   2  12      117.64      118.19     11.25 o 
 -17   2  12      308.06      326.21     27.60 o 
 -16   2  12       26.16       31.70      6.64 o 
 -15   2  12      199.43      197.80     17.33 o 
 -14   2  12      281.53      266.53     19.38 o 
 -13   2  12      154.10      156.56     14.75 o 
 -12   2  12      512.66      506.29     23.26 o 
 -11   2  12      932.24     1031.05     41.72 o 
 -10   2  12      262.78      242.86     20.53 o 
  -9   2  12      239.62      258.10     20.72 o 
  -8   2  12        4.40        0.67      3.91 o 
  -7   2  12      486.49      533.51     15.78 o 
  -6   2  12       17.83       22.83      3.40 o 
  -5   2  12      843.03      883.46     15.71 o 
  -4   2  12      671.61      767.90     25.75 o 
  -3   2  12      455.80      478.71     16.31 o 
  -2   2  12      343.68      324.72     14.58 o 
  -1   2  12      346.49      308.07     16.55 o 
   0   2  12       29.12       48.88      4.58 o 
   1   2  12      657.79      677.53     26.55 o 
   2   2  12      160.93      149.97     12.52 o 
   3   2  12      367.83      379.54     20.73 o 
   4   2  12       87.15       71.70      5.89 o 
   5   2  12       36.25       52.14      7.46 o 
   6   2  12       35.48       26.62      3.46 o 
   7   2  12        1.49        2.47      2.91 o 
   8   2  12      248.97      260.65     20.27 o 
   9   2  12      293.96      315.32     19.93 o 
  10   2  12      354.33      387.57     24.16 o 
  11   2  12        1.53        2.06      5.04 o 
 -18   3  12       19.75       16.52      3.19 o 
 -17   3  12        0.25        5.26      6.28 o 
 -16   3  12       64.03       50.71      6.76 o 
 -15   3  12       43.19       25.90      4.37 o 
 -14   3  12       49.41       64.19      5.97 o 
 -13   3  12       25.56       25.64      3.26 o 
 -12   3  12        0.15        5.80      1.42 o 
 -11   3  12        2.06        5.93      2.73 o 
 -10   3  12       19.46       18.83      3.08 o 
  -9   3  12        6.88       12.58      3.38 o 
  -8   3  12       15.79       11.24      3.06 o 
  -7   3  12      176.43      181.34     16.61 o 
  -6   3  12      110.11      107.88      9.87 o 
  -5   3  12      146.08      146.81     17.35 o 
  -4   3  12       26.53       20.29      2.47 o 
  -3   3  12       40.78       32.39      5.20 o 
  -2   3  12        1.73        7.43      2.08 o 
  -1   3  12       12.23        7.91      2.31 o 
   0   3  12      162.19      155.65     12.77 o 
   1   3  12       19.87       17.07      2.63 o 
   2   3  12      116.91      117.08     10.60 o 
   3   3  12       42.02       30.98      4.15 o 
   4   3  12       36.57       31.04      3.43 o 
   5   3  12      142.94      126.49     10.81 o 
   6   3  12        0.18        3.64      2.85 o 
   7   3  12      239.24      241.86     20.93 o 
   8   3  12        7.34        3.03      5.52 o 
   9   3  12       19.04       15.37      4.25 o 
  10   3  12        0.83        7.44      7.21 o 
 -16   4  12        9.37        6.02      5.74 o 
 -15   4  12       30.63       30.96      5.54 o 
 -14   4  12      105.09       94.10      8.51 o 
 -13   4  12      112.74       95.05      9.12 o 
 -12   4  12       37.65       35.05      3.85 o 
 -11   4  12       45.85       38.99      3.83 o 
 -10   4  12      360.77      354.53     13.12 o 
  -9   4  12       69.05       66.34      5.27 o 
  -8   4  12        2.04        0.80      1.52 o 
  -7   4  12      531.65      554.79     16.24 o 
  -6   4  12      586.63      608.51     22.40 o 
  -5   4  12        2.04       -1.18      2.79 o 
  -4   4  12      420.49      472.55     29.89 o 
  -3   4  12      780.04      829.52     14.43 o 
  -2   4  12      924.63      966.41     30.05 o 
  -1   4  12       44.71       51.21      3.88 o 
   0   4  12      296.59      266.43     11.36 o 
   1   4  12      207.40      213.99     18.89 o 
   2   4  12      116.05      125.10     10.89 o 
   3   4  12       65.21       67.05      6.62 o 
   4   4  12      128.69      116.18     13.82 o 
   5   4  12        9.12       12.96      2.11 o 
   6   4  12        1.63        3.50      3.24 o 
   7   4  12       20.21       22.79      4.63 o 
   8   4  12       22.25       21.23      3.06 o 
 -13   5  12        4.55        3.93      2.32 o 
 -12   5  12        0.95        6.57      3.01 o 
 -11   5  12        4.64        5.71      2.81 o 
 -10   5  12        0.73       -1.61      2.43 o 
  -9   5  12       30.36       27.71      4.64 o 
  -8   5  12        2.83        1.29      2.92 o 
  -7   5  12       10.51       12.11      2.85 o 
  -6   5  12        0.02        0.71      2.70 o 
  -5   5  12       87.65       81.44      6.36 o 
  -4   5  12      135.95      115.11     10.06 o 
  -3   5  12      166.53      169.60     13.39 o 
  -2   5  12       63.70       58.68      5.37 o 
  -1   5  12        2.15        1.70      1.59 o 
   0   5  12       28.49       23.66      2.95 o 
   1   5  12        0.19        2.32      3.17 o 
   2   5  12       53.11       44.56      5.76 o 
   3   5  12       27.81       29.62      5.32 o 
   4   5  12       21.18       24.10      4.20 o 
   5   5  12      109.08      113.03      8.68 o 
  -7   6  12      109.91       81.02      8.98 o 
  -6   6  12      170.73      152.58     15.14 o 
  -5   6  12        6.50        2.94      2.69 o 
  -4   6  12       57.68       43.98      6.06 o 
  -3   6  12      438.94      456.79     26.26 o 
  -2   6  12      163.93      151.50     14.41 o 
  -1   6  12       36.05       29.18      3.28 o 
 -18   1  13      273.88      282.11     18.27 o 
 -17   1  13      164.97      173.24     11.03 o 
 -16   1  13       57.26       46.71      5.61 o 
 -15   1  13       77.82       73.92      6.73 o 
 -14   1  13      115.92      121.85     12.23 o 
 -13   1  13     1153.76     1323.86     35.25 o 
 -12   1  13      810.19      889.30     19.55 o 
 -11   1  13      143.07      135.89      7.12 o 
 -10   1  13      138.59      134.10     13.78 o 
  -9   1  13      389.69      398.29     26.43 o 
  -8   1  13      199.55      204.30      9.55 o 
  -7   1  13       13.37        9.58      3.53 o 
  -6   1  13      101.74      114.66     10.23 o 
  -5   1  13      333.63      346.37     22.47 o 
  -4   1  13       94.63       91.12      8.57 o 
  -3   1  13        2.98        3.94      3.00 o 
  -2   1  13      399.23      449.87     33.31 o 
  -1   1  13      906.01      940.87     21.84 o 
   0   1  13      162.24      172.80     13.05 o 
   1   1  13      163.16      145.61     12.77 o 
   2   1  13      314.15      357.77     15.47 o 
   3   1  13      161.43      157.09     15.40 o 
   4   1  13        3.42        4.18      2.07 o 
   5   1  13       70.33       70.92      5.98 o 
   6   1  13      436.05      479.90     18.72 o 
   7   1  13      211.67      200.89     18.07 o 
   8   1  13       10.47       15.06      2.75 o 
   9   1  13        0.93        4.84      1.60 o 
 -17   2  13        9.61       10.46      4.61 o 
 -16   2  13      106.08      112.54      7.97 o 
 -15   2  13       73.00       69.76      7.69 o 
 -14   2  13       41.36       52.78      6.35 o 
 -13   2  13        3.23        9.09      6.89 o 
 -12   2  13        0.06        2.38      2.77 o 
 -11   2  13        2.94        3.12      3.35 o 
 -10   2  13      313.71      318.95     14.90 o 
  -9   2  13       43.79       49.25      6.01 o 
  -8   2  13      205.42      192.57     14.38 o 
  -7   2  13       49.03       52.12      4.87 o 
  -6   2  13      242.34      246.22     18.37 o 
  -5   2  13       57.94       56.68      5.51 o 
  -4   2  13        2.91        3.52      3.20 o 
  -3   2  13        2.12        7.43      4.09 o 
  -2   2  13        7.22        8.20      3.78 o 
  -1   2  13      330.07      340.04     20.29 o 
   0   2  13        0.08        1.87      1.46 o 
   1   2  13        0.08        2.43      2.93 o 
   2   2  13        8.17        4.86      1.98 o 
   3   2  13      156.39      143.67     13.47 o 
   4   2  13        9.04       11.37      2.01 o 
   5   2  13       32.56       36.37      4.41 o 
   6   2  13        6.17        6.88      1.78 o 
   7   2  13       26.96       29.41      4.44 o 
   8   2  13       11.23       16.72      8.11 o 
 -16   3  13       65.05       52.43      6.82 o 
 -15   3  13        1.33        8.61      3.20 o 
 -14   3  13      319.44      297.94     26.33 o 
 -13   3  13      248.15      210.49     17.19 o 
 -12   3  13      548.57      615.96     32.35 o 
 -11   3  13      316.52      309.31     31.61 o 
 -10   3  13       99.20       88.80      7.89 o 
  -9   3  13      480.87      524.94     17.88 o 
  -8   3  13      254.87      250.70     13.25 o 
  -7   3  13      103.69      130.32      9.92 o 
  -6   3  13      176.70      176.75     13.63 o 
  -5   3  13      149.06      155.15     14.85 o 
  -4   3  13      123.15      138.33      9.69 o 
  -3   3  13      108.29      105.46     10.21 o 
  -2   3  13      122.22      126.52     10.92 o 
  -1   3  13      168.70      162.23     12.24 o 
   0   3  13      168.34      179.86     16.35 o 
   1   3  13       29.49       31.14      3.98 o 
   2   3  13       67.80       54.90      6.41 o 
   3   3  13       62.67       61.47      6.53 o 
   4   3  13       31.09       25.21      7.27 o 
   5   3  13        5.37        3.49      2.73 o 
   6   3  13      150.25      185.51     19.29 o 
   7   3  13      112.32      100.40     12.88 o 
 -14   4  13        7.91       14.70      4.23 o 
 -13   4  13       58.75       58.07      6.99 o 
 -12   4  13       26.81       21.36      6.91 o 
 -11   4  13        0.41        7.80      4.02 o 
 -10   4  13       60.06       49.33      5.21 o 
  -9   4  13       51.32       49.36      4.48 o 
  -8   4  13       20.81       19.19      4.13 o 
  -7   4  13      123.38      132.71     11.16 o 
  -6   4  13       35.04       33.34      5.74 o 
  -5   4  13       76.82       71.24      6.48 o 
  -4   4  13        2.82        6.08      2.91 o 
  -3   4  13       79.05       61.61      6.82 o 
  -2   4  13        2.02        5.43      2.70 o 
  -1   4  13       16.54       21.09      2.80 o 
   0   4  13       21.13       23.56      4.08 o 
   1   4  13       12.16        7.53      3.48 o 
   2   4  13        3.38        3.71      4.65 o 
   3   4  13        0.54        1.52      3.73 o 
   4   4  13      131.27      112.16     14.98 o 
   5   4  13        3.76        2.51      3.23 o 
 -10   5  13      155.13      131.73     13.23 o 
  -9   5  13       19.16       12.88      3.10 o 
  -8   5  13      255.91      237.14     21.35 o 
  -7   5  13       77.39       65.21      6.75 o 
  -6   5  13        2.82        8.10      3.12 o 
  -5   5  13      139.92      133.76     16.35 o 
  -4   5  13       31.74       46.95      6.96 o 
  -3   5  13      156.36      154.13     18.67 o 
  -2   5  13       56.27       58.02      7.51 o 
  -1   5  13       67.25       57.12      6.92 o 
   0   5  13      163.73      150.63     18.76 o 
   1   5  13       15.01       12.49      5.35 o 
 -16   0  14      120.97      121.25     14.48 o 
 -15   0  14       10.38       14.83      3.31 o 
 -14   0  14       94.81      102.96     15.97 o 
 -13   0  14      561.03      615.18     32.06 o 
 -12   0  14      365.37      319.72     36.87 o 
 -11   0  14      633.86      638.00     17.87 o 
 -10   0  14      182.15      172.31     20.27 o 
  -9   0  14       26.74       27.78      4.90 o 
  -8   0  14        6.36        1.89      2.56 o 
  -7   0  14      201.60      185.20     23.68 o 
  -6   0  14      248.98      255.33     17.91 o 
  -5   0  14      226.37      259.57     25.25 o 
  -4   0  14      179.07      200.81     24.82 o 
  -3   0  14      174.54      177.19     23.64 o 
  -2   0  14      416.97      484.15     41.19 o 
  -1   0  14       94.59      117.71     14.95 o 
   0   0  14      957.60      885.31     39.64 o 
   1   0  14      685.59      766.73     27.19 o 
   2   0  14      595.96      639.06     40.40 o 
   3   0  14      100.49       94.04      9.10 o 
   4   0  14      124.68      117.20     20.50 o 
   5   0  14      121.66      114.74     14.41 o 
   6   0  14        2.41       -2.06      9.86 o 
   7   0  14       14.45       13.62      3.26 o 
 -16   1  14       56.84       64.23      7.85 o 
 -15   1  14        0.81        8.37     11.21 o 
 -14   1  14       50.33       50.08      5.82 o 
 -13   1  14       74.18       77.04      8.87 o 
 -12   1  14      215.85      242.34     20.08 o 
 -11   1  14        0.05        6.44      3.25 o 
 -10   1  14        0.01        2.70      2.78 o 
  -9   1  14        0.33       -3.77      3.77 o 
  -8   1  14        6.40        9.37      2.67 o 
  -7   1  14       43.79       51.98      4.52 o 
  -6   1  14      127.37      142.90      9.97 o 
  -5   1  14        4.89        4.98      2.33 o 
  -4   1  14        4.81       10.45      2.41 o 
  -3   1  14        0.29        1.07      3.83 o 
  -2   1  14       74.93       81.54      8.05 o 
  -1   1  14        0.74        8.76      2.22 o 
   0   1  14       47.38       42.50      4.50 o 
   1   1  14        0.96        9.42      2.86 o 
   2   1  14        0.03        4.32      2.85 o 
   3   1  14        3.86        4.88      2.30 o 
   4   1  14        1.75        2.04      2.32 o 
   5   1  14        1.63        3.53      2.86 o 
   6   1  14        4.43        4.57      2.02 o 
 -15   2  14        1.40        8.95      3.46 o 
 -14   2  14       95.91       93.97      9.58 o 
 -13   2  14      123.61      123.64     11.75 o 
 -12   2  14      783.17      881.66     23.74 o 
 -11   2  14      388.18      419.64     20.26 o 
 -10   2  14      258.02      253.42     19.10 o 
  -9   2  14       24.60       20.61      4.04 o 
  -8   2  14       29.11       25.57      4.52 o 
  -7   2  14      134.30      116.83     11.59 o 
  -6   2  14      134.52      138.18     11.25 o 
  -5   2  14       47.39       56.56      6.74 o 
  -4   2  14        2.89        1.38      2.77 o 
  -3   2  14      133.29      135.22     13.34 o 
  -2   2  14       56.32       55.41      4.99 o 
  -1   2  14       56.80       59.82      6.18 o 
   0   2  14      157.98      154.57     14.95 o 
   1   2  14      689.16      675.25     19.40 o 
   2   2  14      112.05      120.25     12.76 o 
   3   2  14      171.53      161.38     17.44 o 
   4   2  14      134.82      121.05     11.78 o 
   5   2  14      176.69      161.39     23.66 o 
 -13   3  14       30.11       22.46      3.86 o 
 -12   3  14        1.55        1.39      5.07 o 
 -11   3  14       18.02       17.31      7.51 o 
 -10   3  14       64.04       75.89      6.68 o 
  -9   3  14      104.79       93.21     10.10 o 
  -8   3  14       78.32       85.12      7.97 o 
  -7   3  14       16.19       15.22      4.26 o 
  -6   3  14       14.26       18.23      3.98 o 
  -5   3  14       10.51       18.13      3.30 o 
  -4   3  14       45.91       51.72      5.84 o 
  -3   3  14        0.21        3.25      1.81 o 
  -2   3  14       39.06       31.58      4.54 o 
  -1   3  14        0.59        2.69      2.53 o 
   0   3  14      155.27      152.75     15.20 o 
   1   3  14        2.07        1.94      3.35 o 
   2   3  14       15.69       22.91      4.26 o 
   3   3  14        4.09        9.08      3.36 o 
   4   3  14        9.37       11.73      3.33 o 
 -10   4  14      234.53      219.49     23.72 o 
  -9   4  14      103.57       93.52      9.91 o 
  -8   4  14       77.31       60.37      6.29 o 
  -7   4  14        5.50       11.28      2.63 o 
  -6   4  14      472.81      487.74     17.81 o 
  -5   4  14        1.25        6.29      2.39 o 
  -4   4  14       27.18       30.41      4.10 o 
  -3   4  14      146.72      138.04     13.15 o 
  -2   4  14      111.54       94.02     11.23 o 
  -1   4  14       51.34       50.19      6.87 o 
   0   4  14      119.03      127.33     13.79 o 
 -13   1  15       87.89       84.28      9.75 o 
 -12   1  15      523.97      584.65     25.55 o 
 -11   1  15       22.62       27.52      5.08 o 
 -10   1  15       80.19       79.47      8.21 o 
  -9   1  15      435.38      457.56     23.23 o 
  -8   1  15      675.01      762.94     18.11 o 
  -7   1  15        9.68        8.89      5.33 o 
  -6   1  15        4.95        3.48      3.31 o 
  -5   1  15      483.01      547.69     19.86 o 
  -4   1  15      292.41      337.45     28.69 o 
  -3   1  15       64.23       69.57      7.14 o 
  -2   1  15      130.22      150.13     13.97 o 
  -1   1  15      459.47      459.72     19.26 o 
   0   1  15      303.35      284.75     22.77 o 
   1   1  15       29.74       30.37      5.66 o 
   2   1  15      207.13      201.36     19.31 o 
   3   1  15       75.54       60.51      5.17 o 
 -12   2  15        1.92        6.20      2.60 o 
 -11   2  15       20.34       15.45      3.50 o 
 -10   2  15       33.96       33.68      4.89 o 
  -9   2  15       32.82       26.70      4.23 o 
  -8   2  15       51.84       57.15      6.24 o 
  -7   2  15       18.82       16.41      3.51 o 
  -6   2  15       35.36       51.00      5.77 o 
  -5   2  15       34.10       42.01      4.90 o 
  -4   2  15        4.84        9.92      3.14 o 
  -3   2  15       18.33       30.00      6.17 o 
  -2   2  15       10.73       13.42      4.12 o 
  -1   2  15       13.26       19.78      3.66 o 
   0   2  15        0.28       11.09      3.48 o 
   1   2  15        0.62        9.44      2.09 o 
  -9   3  15      530.29      616.72     54.03 o 
  -8   3  15       77.42       74.36      7.76 o 
  -7   3  15        4.57        1.51      3.00 o 
  -6   3  15       35.35       37.36      3.99 o 
  -5   3  15       73.37       77.19      7.94 o 
  -4   3  15      131.94      143.36     10.52 o 
  -3   3  15       43.52       44.45      6.03 o 
  -2   3  15       32.84       34.24      3.89 o 
  -8   0  16      416.18      428.98     58.56 o 
  -7   0  16      590.64      614.55     29.52 o 
  -6   0  16      481.15      498.81     55.11 o 
  -5   0  16      108.41      158.99     23.70 o 
  -4   0  16      213.03      224.54     33.74 o 
                                                 
